# Supplementary material for: Trends in road accidents on Brazil’s highways: Evidence of persistence using fractional integration
Source: PLoS One. 2023 Jul 13;18(7):e0287302. doi: 10.1371/journal.pone.0287302 (PMC10343090; doi:10.1371/journal.pone.0287302)
Supplement: S1 Data — (XLSX) [file pone.0287302.s001.xlsx]

## Sheet: Sheet1
TIME			ROAD NAME (BLANK CELLS REPRESENTS MISSING INFORMATION FOR A GIVEN ROAD)
Day	Month	Year	AUTOPISTA.FERNÃO.DIAS	AUTOPISTA.FLUMINENSE	AUTOPISTA.LITORAL.SUL	AUTOPISTA.PLANALTO.SUL	AUTOPISTA.REGIS.BITTENCOURT	CONCEBRA	CONCER	CRO	CRT	ECO050	ECO101	ECOPONTE	ECOSUL	ECOVIAS.DO.CERRADO	MSVIA	NOVADUTRA	RODOVIA.DO.AÇO	TRANSBRASILIANA	VIA.040	VIA.BAHIA	VIA.COSTEIRA	VIA.SUL
01	01	2010	29	5	19	5	27		7		1							15	1	3
01	02	2010	19	5	25	6	5		6		1				1			23	3	2
01	03	2010	50	13	25	4	17		31		14				2			51	5	2
01	04	2010	43	18	23	12	17		18		8				1			37	7	3		8
01	05	2010	25	6	24	7	16		8		3				4			24	4	2		7
01	06	2010	15	11	23	8	21		12		3				1			37	2	3		3
01	07	2010	22	11	15	8	10		6		5							34	4	2		10
01	08	2010	25	12	43	8	54		8		9				2			32	4	2		8
01	09	2010	14	9	25	4	18		8		4				3			31		2		8
01	10	2010	38	13	31	6	39		16		6				4			49	2	5		14
01	11	2010	43	14	12	3	12		20		2				3			33	3	1		5
01	12	2010	27	11	24	4	11		13		3				1			30	3	1		6
02	01	2010	19	10	26	5	19		3		3				1			19	2	1
02	02	2010	16	6	11	7	14		4		2				2			10	1
02	03	2010	23	7	13	3	18		9		4							18	8	3
02	04	2010	21	13	25	7	13		5		2				1			25	1	2		6
02	05	2010	21	6	29	10	13		13		1				3			17	3			11
02	06	2010	22	12	33	8	30		9		3				5			22	3	3		10
02	07	2010	21	12	29	4	17		5		2				3			23	2	3		9
02	08	2010	25	12	27	1	48		6		2				4			19	2	2		6
02	09	2010	12	10	16	3	11		7		4				4			33	2	2		4
02	10	2010	27	9	51	8	35		8		6				2			25	1	7		12
02	11	2010	25	9	27	8	7		8		2							18	1	4		3
02	12	2010	41	11	33	3	24		16		6				3			29	9	4		6
03	01	2010	31	11	51	9	77		4		2				7			34	7	3
03	02	2010	9	6	18	6	11		9		2							24		1
03	03	2010	28	10	17	1	12		9		5							27	3	1
03	04	2010	35	7	14	7	17		5						2			26	3	4		4
03	05	2010	21	13	14	7	14		4		3				4			30	1	2		7
03	06	2010	29	9	40	6	36		9		3				4			42		2		3
03	07	2010	29	12	24	4	10		12		4				2			17	3	2		10
03	08	2010	16	6	23	5	18		8		2				2			14	2	3		5
03	09	2010	28	13	29	6	10		18		6				3			33	1	3		7
03	10	2010	22	11	25	6	29		19		5				2			32	2	2		9
03	11	2010	18	13	36	4	8		10		2				3			30		1		11
03	12	2010	39	14	30	5	22		18		1							42	1	2		7
04	01	2010	22	15	31	5	23		8		2				1			19	3	2
04	02	2010	26	11	8	1	16		6		5				4			19	2	4
04	03	2010	22	6	32	9	19		8		5				3			20	1
04	04	2010	70	18	32	13	60		30		8				7			55	2	5		8
04	05	2010	20	6	13	6	4		9		1				5			37		1		4
04	06	2010	10	10	45	7	18		8		2				2			29	2	3		9
04	07	2010	24	9	23	10	14		7		5				2			20	2	4		10
04	08	2010	14	11	44	8	29		17		1				2			18	2	5		7
04	09	2010	42	16	50	10	21		6		8				2			49	5	5		13
04	10	2010	20	7	29	4	30		4									22	1	1		7
04	11	2010	17	17	18	4	14		7		3				2			22	1	2		2
04	12	2010	30	14	43	12	24		7		4				2			36	6	1		8
05	01	2010	24	9	23	3	27		12		6				2			25	5	1
05	02	2010	23	13	19	5	20		9		7				4			26	8
05	03	2010	18	12	30	7	17		18		7				3			36	3	3
05	04	2010	27	7	27	7	38		18		4				1			41	3	2		5
05	05	2010	18	13	18	7	8		7		5				2			40	10	3		4
05	06	2010	61	11	31	5	15		20		4				2			33	5	6		6
05	07	2010	15	11	15	6	11		7		3				4			28	2	2		5
05	08	2010	8	8	34	4	27		10		6				3			27	2	3		11
05	09	2010	23	9	27	12	22		17		6				2			20	4	5		12
05	10	2010	14	8	27	5	13		12		3				4			26	3	2		7
05	11	2010	37	14	33	9	16		15						1			42		2		8
05	12	2010	42	11	29	2	33		25		4				2			56	3	5		10
06	01	2010	28	6	18	6	17		5		1				2			22	1	5
06	02	2010	20	13	23	9	13		14		2				1			29		2
06	03	2010	29	9	30	5	20		9		6				2			40	1	5
06	04	2010	23	13	12	3	22		9		4				1			37	1	2
06	05	2010	19	5	12	6	10		6		1				1			29	2	2		8
06	06	2010	30	11	32	3	14		9		3				5			23	2	3		4
06	07	2010	13	3	28	1	14		6						1			16	1	1		8
06	08	2010	23	15	23	8	10		11		7				2			48	2	7		11
06	09	2010	19	6	33	2	30		11		5				2			14	1	1		13
06	10	2010	17	10	22	6	16		4		5				3			29	3	1		8
06	11	2010	85	16	33	10	23		31		5				1			53	3	3		8
06	12	2010	31	21	21	6	25		12		4				3			31	5	2		4
07	01	2010	21	5	24	3	29		8		1				4			23	3	4
07	02	2010	19	8	29	7	13		6		4				5			32	4
07	03	2010	15	8	28	7	12		19		4				2			22	5	2
07	04	2010	16	5	11	4	12		5		1				3			23	2	2		4
07	05	2010	36	11	47	13	20		10		1				3			44	6	2		9
07	06	2010	17	7	21	2	11		3		4				2			18	3	1		8
07	07	2010	16	7	20	8	11		8		2				2			26		4		6
07	08	2010	18	8	35	6	13		7		8				2			28	5	3		12
07	09	2010	67	17	40	4	34		12		1				3			45	5	4		7
07	10	2010	45	6	31	5	29		15		5				8			25	6	6		5
07	11	2010	17	12	22	9	14		6		4				4			31		2		6
07	12	2010	22	8	36	5	10		3		6				4			34	4	1		7
08	01	2010	15	13	39	4	21		8		6				3			28	4	4
08	02	2010	16	10	29	12	10		8		5				4			28	1	5
08	03	2010	17	6	20	8	10		2		3							32	2	3
08	04	2010	12	9	13	7	23		8		3				6			30	3	3		5
08	05	2010	29	12	58	7	60		14		2				2			44	2	3		3
08	06	2010	11	12	16	6	11		5		4				2			28	2	1		6
08	07	2010	14	9	23	5	13		4		2				1			41	2	2		7
08	08	2010	22	10	24	6	15		8		2				6			27	6	1		10
08	09	2010	20	15	60	12	61		16		7				4			48	5	3		13
08	10	2010	28	14	23	6	22		14		3				6			45	6	2		9
08	11	2010	26	10	23	4	11		7		3				3			28	1	3		6
08	12	2010	27	4	23	1	10		10		6				4			39	4	5		14
09	01	2010	25	19	35	4	24		11		3				1			31	4	3
09	02	2010	29	7	29	3	25		10		2				6			32	3	4
09	03	2010	11	7	11	6	10		10		1				2			29	3	1
09	04	2010	24	11	13	2	15		13						1			37	3	6		6
09	05	2010	65	17	34	10	26		44		11				9			68	6	2		6
09	06	2010	29	11	17	5	10		11		1				2			30	6	2		7
09	07	2010	38	13	37	6	15		13		4				7			35		4		4
09	08	2010	19	10	23	5	16		9		4				2			28	2	4		15
09	09	2010	10	10	22	5	16		9		1				2			29	4	2		9
09	10	2010	37	13	41	4	31		26		3				2			37	4	3		6
09	11	2010	23	5	21	5	11		13		3				2			30	2	7		10
09	12	2010	20	17	29	5	16		9		1				1			34	4	3		6
10	01	2010	25	21	33	4	12		3		3				5			25	2	1
10	02	2010	19	15	17	7	14		11		2				3			30	2	4
10	03	2010	8	10	12	2	9		16		2				2			41
10	04	2010	28	10	27	7	18		6		3				6			27	2	3		7
10	05	2010	38	18	19	4	21		15		3				5			24	6	1		11
10	06	2010	27	9	21	3	21		9		1				5			32	4	1		10
10	07	2010	22	13	29	11	28		14		6				5			28		5		7
10	08	2010	14	2	15	7	15		9		6				2			18	4	3		8
10	09	2010	16	4	28	2	13		10		2				4			24	3	4		8
10	10	2010	17	16	24	13	27		8		4							22	5	3		9
10	11	2010	33	9	52	10	18		18		8				2			33	6	3		7
10	12	2010	28	11	26	7	13		15		6				2			33	5	4		9
11	01	2010	18	8	37	2	25		10		1				5			24		2
11	02	2010	24	20	30	10	18		8		2				2			26	4	2
11	03	2010	16	9	20	8	14		9		4				1			17	1
11	04	2010	23	10	31	8	13		5		2				7			22	1	7		4
11	05	2010	14	4	35	9	26		10		4				5			20	2			4
11	06	2010	23	13	40	12	32		24		4				1			29	2	1		5
11	07	2010	19	6	20	9	15		12		3				2			21	3	3		8
11	08	2010	12	7	26	9	8		8		3				5			16	3	4		7
11	09	2010	24	15	29	10	12		5		2				2			38	1	3		14
11	10	2010	14	15	22	7	16		9		4				4			26	4	3		5
11	11	2010	18	10	22	9	21		8		1				3			20	2	3		4
11	12	2010	37	18	47	14	26		13		8				3			41	2	2		10
12	01	2010	24	7	10	8	14		9		2				2			32		2
12	02	2010	26	22	46	10	17		9		8				5			32	4	5
12	03	2010	16	14	17	10	11		7		6				5			28	4	4
12	04	2010	22	9	12	3	14		5		4				2			25	1	1		11
12	05	2010	25	9	10	3	13		14		5				2			31	1	2		9
12	06	2010	23	18	36	5	34		10		7				3			43	3	3		7
12	07	2010	39	10	32	7	16		16		4				7			35	4	3		8
12	08	2010	15	6	20	6	9		9		2							26		2		3
12	09	2010	22	9	15	5	13		10		4				4			30	1	6		7
12	10	2010	25	10	33	4	22		13		1				2			32	3	1		6
12	11	2010	35	14	35	3	47		18		1				2			42	6	3		11
12	12	2010	27	20	30	7	23		10		6				7			42	2	2		15
13	01	2010	25	4	27	2	11		6		1				3			31	1	2
13	02	2010	37	36	39	10	17		11		4				3			37	6
13	03	2010	30	10	16	6	9		11		3				4			36	4	6
13	04	2010	14	7	14	7	8		8		2				2			17	1	4		4
13	05	2010	17	10	21	8	8		6		2				3			34	1	5		9
13	06	2010	19	6	16	11	16		9		3				3			34	4	1		8
13	07	2010	37	6	30	5	44		9		4							35	2	3		3
13	08	2010	19	10	25	5	11		8		4				1			36	3	4		20
13	09	2010	16	6	20	3	10		8		5				2			26	2	6		6
13	10	2010	15	11	23	2	11		10		7				3			24	2	2		6
13	11	2010	73	12	51	7	37		20		5				3			49	6	1		10
13	12	2010	34	26	69	5	41		9		6							49	7	6		9
14	01	2010	27	7	29	9	24		11		2				1			27	1	6
14	02	2010	17	20	25	7	10		4		5				5			13	2	2
14	03	2010	31	10	31	8	35		12		6				5			33	3	4
14	04	2010	18	9	15	8	9		10		1							27	5	4		4
14	05	2010	20	15	29	5	13		7		4				1			28	1	2		7
14	06	2010	16	9	24	4	9		6						3			33	2	1		2
14	07	2010	44	11	19	6	21		13		4				1			41	3	2		13
14	08	2010	18	11	23	5	9		20		5							29	1	2		9
14	09	2010	18	10	28	1	14		4		6				2			24	5	4		6
14	10	2010	14	5	38	7	16		4		3							27		1		1
14	11	2010	19	10	29	8	6		19		4				1			43		4		14
14	12	2010	42	9	34	3	24		16		1				2			33	7	1		12
15	01	2010	33	17	28	2	12		18		7							35	4	3
15	02	2010	8	7	26	6	2		6		2				1			18	3
15	03	2010	36	16	11	6	12		11		4				1			28	2	2
15	04	2010	14	5	14	4	10		5		1				2			27	2	6		11
15	05	2010	32	8	22	5	16		5		4							27	2	1		6
15	06	2010	19	7	16	2	10		13		4				4			31	3	7		11
15	07	2010	24	13	43	9	27		14		4				2			28	3	1		5
15	08	2010	20	10	29	7	14		15		7				3			29	4	4		7
15	09	2010	21	11	18	11	16		10		4				1			26	2	2		6
15	10	2010	22	12	41	3	26		11		2				1			27	2	1		11
15	11	2010	32	19	47	9	13		6		4				4			27	1	3		9
15	12	2010	35	18	24	3	21		25		2				2			33	5	3		13
16	01	2010	29	10	23	5	13		4		4				8			40	5	3
16	02	2010	37	8	19	2	15		7		3				3			14		5
16	03	2010	29	5	13	6	14		19		10				3			33	5	1
16	04	2010	20	8	18	5	13		12		2				4			31	3	4		5
16	05	2010	28	14	23	7	10		5		3				1			27		7		8
16	06	2010	14	10	15	7	10		9		1				5			34	3	2		5
16	07	2010	27	12	59	17	28		16		8				1			46	4	1		13
16	08	2010	17	12	25	8	35		10		9				4			31	1	1		9
16	09	2010	16	17	47	6	14		14		3				2			36	2	5		3
16	10	2010	33	16	22	7	17		9		3				2			25	4	1		2
16	11	2010	68	8	38	9	34		15		5							44	5			13
16	12	2010	49	11	34	7	32		13		5				1			44	3	2		7
17	01	2010	28	4	31	11	17		6		1				6			21	5	4
17	02	2010	35	13	47	5	44		16		3				4			29	2	1
17	03	2010	14	14	13	6	10		10		6				2			23	1	1
17	04	2010	19	8	19	4	10		9		4				2			31	1	4		7
17	05	2010	20	11	38	6	52		9		3				2			21	1			3
17	06	2010	18	11	19	7	12		9		3				3			23	3	1		5
17	07	2010	19	14	52	7	26		32		7				3			27	4	7		13
17	08	2010	17	10	13	2	13		6		2				2			31	4	2		5
17	09	2010	22	11	44	8	14		9		3				6			44	5			8
17	10	2010	41	5	24	9	19		8		7				2			35	3	3		9
17	11	2010	27	4	29	4	14		14		3				3			30	3	5		5
17	12	2010	35	14	46	7	28		12		6				3			56		2		10
18	01	2010	18	7	22	7	19		5						3			21	1	2
18	02	2010	39	12	25	8	18		23		9							54	5	4
18	03	2010	18	7	8	6	10		4									20	2	4
18	04	2010	20	12	18	7	13		9		2				6			33	3	2		8
18	05	2010	12	7	47	9	24		8		3				4			13	1	3		7
18	06	2010	23	10	26	7	7		11		3							28	6	4		9
18	07	2010	23	13	47	6	28		11		5				4			31	3	3		6
18	08	2010	25	11	18	6	14		7		2				2			23	3	2		9
18	09	2010	32	16	22	7	32		14		7				1			38	6	2		17
18	10	2010	46	17	28	5	21		15		3				3			41	1	1		7
18	11	2010	19	9	21	5	10		7		2				1			25	3			7
18	12	2010	45	10	33	7	15		19		10				7			54	9	2		15
19	01	2010	29	5	5	2	5		8		5				5			33	1	6
19	02	2010	21	8	20	4	13		11		5				1			21	5	2
19	03	2010	23	10	14	7	8		5		1				3			34	4	4
19	04	2010	11	12	15	5	11		5		3				2			34	1	2		7
19	05	2010	42	8	22	2	8		11		2				2			35	2	1		8
19	06	2010	18	11	20	4	9		6		4				2			28	3	3		5
19	07	2010	16	17	28	7	5		9		4				1			21	3	1		7
19	08	2010	16	8	21	6	12		6		5				6			29	4	1		6
19	09	2010	20	17	15	7	17		16		3				2			34	5	2		13
19	10	2010	15	9	19	8	12		6		1							24	1	3		4
19	11	2010	21	17	30	4	5		8		6				1			37	3	6		10
19	12	2010	39	18	26	4	22		13		7				4			39	3	1		14
20	01	2010	28	8	21	3	13		8		3				1			26	3	3
20	02	2010	22	5	13	5	10		4						4			12	2	1
20	03	2010	24	10	29	4	21		11		4				3			24	4	4
20	04	2010	8	8	13	2	6		7		4				6			37	4			4
20	05	2010	18	9	27	4	13		3		3				1			30	2	3		9
20	06	2010	26	4	46	10	15		7		1				1			21	5	3		8
20	07	2010	12	14	23	2	10		8						2			18	1	4		10
20	08	2010	22	7	32	2	15		12		3				1			29	3			15
20	09	2010	21	12	44	13	30		5		1				8			30	2	4		15
20	10	2010	14	10	23	6	7		7		2				2			28	3			6
20	11	2010	23	7	34	7	19		8		5				5			37	2	4		11
20	12	2010	19	11	28	7	12		7		1				2			38	2	5		16
21	01	2010	31	11	38	5	34		12		1				1			26	1	5
21	02	2010	12	8	17	6	11		3		3				1			17	2	3
21	03	2010	42	16	23	6	14		15		4							38	7	3
21	04	2010	10	7	24	15	20		5		6				5			28	2			5
21	05	2010	19	19	28	9	45		9		1				3			42	4	1		3
21	06	2010	24	8	28	9	38		2		1				3			19	7	1		8
21	07	2010	16	7	37	8	10		3		3				7			25	5	2		8
21	08	2010	20	18	29	3	11		5		2				3			33	5	2		8
21	09	2010	15	6	39	12	24		8		1				4			25	2	2		6
21	10	2010	16	8	23	5	10		6		1				8			27	3	5		8
21	11	2010	32	17	32	10	11		16		8				1			30	2	3		12
21	12	2010	23	11	29	6	30		12		1				2			41	2	4		11
22	01	2010	40	18	27	4	28		5		3				8			26	4	1
22	02	2010	20	9	19	4	17		9		5				7			27	3	4
22	03	2010	20	5	8	11	8		11		3				2			22	1	2
22	04	2010	18	12	31	11	12		5		4				3			25	3	6		10
22	05	2010	28	13	35	10	30		9		2				3			30	7	6		12
22	06	2010	23	9	19	5	20		6		3				2			27	4	2		9
22	07	2010	11	10	32	5	17		9		3				2			26	4	2		9
22	08	2010	19	13	33	2	13		8		5				1			22	4	4		7
22	09	2010	6	8	14	7	15		8		2				4			25	7	2		4
22	10	2010	21	12	21	6	7		3		4				3			33		5		7
22	11	2010	44	13	48	5	35		13						1			16		3		6
22	12	2010	42	27	38	8	17		10		5							42	5	1		10
23	01	2010	45	14	27	7	27		16		2				1			24	1	2
23	02	2010	16	6	16	7	13		4		5							25	1	4
23	03	2010	18	9	22	6	12		12						1			24	3
23	04	2010	25	4	40	14	33		5		1				5			20	2	6		9
23	05	2010	28	10	37	7	33		7		3				4			27	2	3		10
23	06	2010	21	13	16	2	15		12		2							21		1		13
23	07	2010	23	12	40	8	22		13		2				4			35	3	5		10
23	08	2010	17	6	20	6	6		9		5				2			23	2	4		17
23	09	2010	17	6	28	7	9		6						4			35	4	4		6
23	10	2010	30	14	32	9	23		11		5				4			40	4	2		5
23	11	2010	26	6	27	2	23		14		2				3			34	6	1		6
23	12	2010	80	29	80	3	59		13		7				1			81	5	4		12
24	01	2010	31	13	33	5	22		10									50	2	6
24	02	2010	19	9	11	2	10		11		5				1			25	3	1
24	03	2010	24	4	32	10	16		5		5				1			39	1	1
24	04	2010	15	6	35	8	30		11		5				3			29	1	4		10
24	05	2010	19	17	23	6	17		8		3				2			30	5	1		6
24	06	2010	14	4	11	3	10		7						5			30	1	4		5
24	07	2010	21	17	41	7	18		8		4				1			31	2	1		12
24	08	2010	18	5	22	7	11		11		4							25	1	3		5
24	09	2010	44	11	35	8	41		14		7				2			40	3	1		13
24	10	2010	34	7	31	6	13		12		5				2			33	3	2		4
24	11	2010	16	18	25	10	15		9		2				5			26	6	2		8
24	12	2010	80	16	65	11	24		31		9				2			33	4	4		7
25	01	2010	30	11	21	3	16		17		6				2			32	4
25	02	2010	53	11	11	8	25		16		6				2			49	3	2
25	03	2010	16	7	34	6	13		5		4				10			31	1	3
25	04	2010	21	16	37	5	22		10		2				1			25	3	6		6
25	05	2010	15	10	28	2	11		6		3				1			23	1			7
25	06	2010	22	4	28	9	19		5		6				2			18	2	5		11
25	07	2010	21	24	29	6	10		10		5							35	2	4		7
25	08	2010	13	13	21	9	8		6		2				6			24	1	5		10
25	09	2010	25	17	29	7	22		13		6				1			44	5	4		13
25	10	2010	22	9	26	4	20		10		2				1			28		1		7
25	11	2010	18	10	27	3	22		14		4				4			23	3	3		9
25	12	2010	34	11	20	5	18		13		5				5			20	3	3		7
26	01	2010	23	5	16	8	14		7		4				3			20		2
26	02	2010	35	19	21	5	12		16		8							30	1	3
26	03	2010	23	12	34	7	14		11		4				5			28	3	1
26	04	2010	22	9	21	11	21		10		3				1			20	1	7		4
26	05	2010	15	5	22	2	21		11		3				3			37	3	5		2
26	06	2010	35	8	12	5	7		7		5				1			18	1	4		7
26	07	2010	14	12	27	5	11		11		2				1			30	4	1		8
26	08	2010	18	14	11	5	12		7		3				1			29	2			10
26	09	2010	69	15	33	6	21		12		7				1			115	7	3		9
26	10	2010	42	20	16	7	10		16		6				4			36	1	1		9
26	11	2010	36	10	35	5	24		10		3				2			48	1	3		11
26	12	2010	60	18	43	6	31		21		5				1			43	2	1		15
27	01	2010	14	8	17	2	9		7		3				2			20	4	4
27	02	2010	20	8	17	11	12		10		7				1			23	2	4
27	03	2010	18	10	22	6	26		8		3				3			39	4	2
27	04	2010	15	8	11	4	11		7		6				2			27	5	2		4
27	05	2010	11	8	26	8	23		16		5				6			41	2	3		4
27	06	2010	28	8	24	3	13		4		1				1			19	3	2		7
27	07	2010	22	13	18	4	17		4		1				2			22	4	2		8
27	08	2010	20	9	20	3	18		9		5				1			30	5	5		18
27	09	2010	57	16	35	7	23		19		1				1			34	3	2		5
27	10	2010	20	10	25	6	18		12						2			42	3	6		5
27	11	2010	23	8	39	7	17		8		5				1			33	4	3		4
27	12	2010	38	11	39	7	11		17		3				3			20	2	1		4
28	01	2010	15	9	16	7	21		3		4				2			23	2	6
28	02	2010	47	5	28	6	27		11		5				3			31	2	5
28	03	2010	20	11	44	8	23		10		2				2			17	1	1
28	04	2010	14	10	17	4	10		7		3				1			27	4	2		11
28	05	2010	17	10	35	8	19		13		6				4			39	4	7		9
28	06	2010	25	9	22	1	15		12		1				3			25	3	2		10
28	07	2010	14	9	16	13	17		8		3				2			30	1			8
28	08	2010	21	12	25	5	13		8		4				3			30	3	4		10
28	09	2010	33	12	21	3	18		15		4				2			35	4	1		4
28	10	2010	19	9	23	6	16		10		4							25	3	1		6
28	11	2010	18	5	28	6	12		2		2				1			23	3	1		10
28	12	2010	27	14	27	5	10		11		4							33	1	1		6
29	01	2010	21	9	19	3	27		5		5							33	3	3
29	03	2010	15	9	20	7	27		12		8							32	3	2
29	04	2010	7	8	26	9	14		7		7				2			27		7		5
29	05	2010	25	7	29	7	13		6		3				2			29	1	3		7
29	06	2010	11	10	22	3	16		5						2			26	3	2		7
29	07	2010	23	12	23	6	11		3		4				2			22		4		6
29	08	2010	21	11	32	7	9		4		3				4			22	3	4		12
29	09	2010	14	9	20	4	6		8		2							24	2	2		4
29	10	2010	26	6	34	5	13		9		3				1			39	5	3		12
29	11	2010	32	11	32	4	12		4		3				1			29	4	1		10
29	12	2010	18	19	32	3	13		7		5							24	1	4		12
30	01	2010	20	11	21	4	15		6		4				2			22	4	2
30	03	2010	21	9	12	6	11		11		2				1			29	3	4
30	04	2010	34	14	20	11	7		14		4				2			31	3	8		7
30	05	2010	12	6	12	9	14		7		1							27	4	3		9
30	06	2010	10	5	20	9	18		2		4							21	2	1		3
30	07	2010	18	17	21	2	8		6		6				7			42	2	4		12
30	08	2010	16	4	19	8	2		4		8				4			17		3		11
30	09	2010	15	8	23	9	13		9		3				5			22	1	2		6
30	10	2010	63	8	61	7	45		15		9							37		5		7
30	11	2010	25	8	32	2	25		9		3				3			22		2		9
30	12	2010	42	10	66	6	18		8		3				4			28	4	3		3
31	01	2010	20	13	21	8	14		11		3				3			27	3	5
31	03	2010	25	16	12	7	9		11		5				2			33	2	3
31	05	2010	29	10	19	3	14		9		2				1			32	3	5		9
31	07	2010	24	10	27	4	15		8		5				1			27	7	4		11
31	08	2010	14	5	24	5	10		9		3				4			23		6		13
31	10	2010	23	13	36	7	13		7		4				2			25	1	5		10
31	12	2010	61	16	94	6	37		24		5				4			27	3			7
01	01	2011	66	10	39	4	32		16		5				3			32	4	1		3
01	02	2011	17	13	32	5	18		9		6				2			17	1			5
01	03	2011	21	7	18	3	25		7		5				4			29	5	1		6
01	04	2011	21	13	36	3	17		15		2				4			32	3	4		11
01	05	2011	39	6	15	6	15		9		2				3			38	5	4		5
01	06	2011	26	10	22	6	6		9		4				4			33	1	4		7
01	07	2011	33	17	34	7	26		18		4				4			33	1	1		10
01	08	2011	10	12	40	11	17		10		5							21	2	3		19
01	09	2011	20	13	35	3	12		9		5				1			28	1	4		10
01	10	2011	22	15	36	11	20		12		7				2			25	3	3		7
01	11	2011	13	11	22	7	22		8		6				4			27	1	4		6
01	12	2011	28	18	20	8	25		17		2				2			46	6	4		7
02	01	2011	89	11	63	2	66		22		6				7			57	3	4		8
02	02	2011	18	6	37	8	17		4		1				1			25	3	5		9
02	03	2011	28	11	33	1	26		16		6				2			44	4	2		9
02	04	2011	27	11	27	10	25		7		5				2			36	3			6
02	05	2011	27	6	27	6	7		15		4				4			38	4	5		7
02	06	2011	20	13	24	5	11		6		3				7			40	4	2		12
02	07	2011	30	8	46	4	20		16		3				4			35	4	3		4
02	08	2011	28	8	29	4	13		3		3				2			17	3	4		7
02	09	2011	31	11	33	5	13		11		4				2			45	2	3		11
02	10	2011	50	13	19	5	41		14		3				1			26	3	3		14
02	11	2011	21	6	16	3	21		6		3				2			22	3	4		5
02	12	2011	29	17	23	5	24		10		10				4			37	6	1		13
03	01	2011	60	28	60	4	42		18		5				3			51	3	3		14
03	02	2011	20	14	34	1	17		10		4				2			20	2	2		14
03	03	2011	40	16	31	5	31		21		9				2			30	2	4		2
03	04	2011	33	9	27	3	27		22		2				3			41	5			4
03	05	2011	21	14	16	7	11		7		2				6			28	2	2		9
03	06	2011	28	21	33	8	9		12		6				3			43	3	6		12
03	07	2011	19	9	38	4	14		13		2				3			30	3	2		21
03	08	2011	38	16	29	5	5		10		2				4			20	6	2		10
03	09	2011	20	11	27	12	17		12		4				5			26	9	1		18
03	10	2011	56	15	23	3	17		36		9				1			39	3	4		10
03	11	2011	15	12	31	4	9		8		3				1			19	1	2		12
03	12	2011	32	20	31	8	17		19		11				1			31	4	2		11
04	01	2011	46	24	36	1	40		8						1			49	4	1		10
04	02	2011	23	16	32	5	10		13		6				3			40	3	3		16
04	03	2011	55	24	67	7	43		22		8				5			57	4	6		11
04	04	2011	51	5	21	4	14		15		7							23	1	1		6
04	05	2011	12	6	21	3	14		8		4				1			22	2	1		9
04	06	2011	28	16	28	10	15		13		7				5			32	4	4		8
04	07	2011	19	14	25	5	13		22		6				3			31	3	2		13
04	08	2011	34	10	28	6	7		12		5				1			26	3	3		4
04	09	2011	27	15	32	6	13		10		4				3			26	5	3		11
04	10	2011	26	7	19	4	16		10		6				2			28		6		12
04	11	2011	14	10	29	5	13		11		1				2			31	3	5		9
04	12	2011	34	14	31	7	26		23		6				1			32	2			7
05	01	2011	22	9	30	6	21		8		2				1			27	3	2		8
05	02	2011	25	13	37	7	14		7		3				4			23	4	4		8
05	03	2011	70	36	76	11	51		32		6							64	11	2		9
05	04	2011	29	19	20	3	10		12		5				3			38	2	1		11
05	05	2011	13	8	25	9	7		10		4				1			24		2		6
05	06	2011	26	13	27	9	6		16		4				5			26	3	4		20
05	07	2011	26	18	22	4	7		12		9				2			25	5	2		15
05	08	2011	26	13	39	9	12		13		3				3			51	6	1		15
05	09	2011	18	9	9	7	12		5		3				3			31	4	4		18
05	10	2011	22	20	21	1	8		7		3				2			31		1		6
05	11	2011	17	16	21	4	12		14		1				1			28	4	1		14
05	12	2011	16	16	29	4	20		9		3				5			20	2	4		7
06	01	2011	19	11	28	1	12		6		3				5			33	5	4		1
06	02	2011	24	11	45	9	21		11		2				4			25	2	4		8
06	03	2011	33	15	46	7	27		15		6				5			32	4	1		4
06	04	2011	24	8	22	3	14		7		7				1			23	4	6		5
06	05	2011	27	21	34	3	12		11		4				1			37	5	1		9
06	06	2011	21	15	24	5	9		7		1							41		1		6
06	07	2011	24	11	26	2	12		7		4							23	4	2		8
06	08	2011	31	9	33	13	12		18		6				3			33	3	2		13
06	09	2011	28	11	47	4	21		7		3				1			34	3	2		10
06	10	2011	22	10	25	3	12		8		4				3			32	4	6		8
06	11	2011	19	6	24	3	9		1		7				2			21	4	2		10
06	12	2011	29	16	15	5	20		9		6							27	2	4		5
07	01	2011	24	10	41	1	31		8		3				3			31	2	2		10
07	02	2011	24	10	30	7	18		10		5				3			25	2	3		8
07	03	2011	21	8	24		3		4		5							23				2
07	04	2011	21	10	19	6	15		8		3				2			20	1	4		13
07	05	2011	25	17	33	8	24		4		6				3			32	7	3		7
07	06	2011	23	14	43	5	35		4		5				6			35	1	5		2
07	07	2011	30	11	18	6	11		14		8				2			31	2	2		6
07	08	2011	20	9	27	6	13		10		4				2			39		4		8
07	09	2011	29	9	48	9	30		11		10				4			22	5	3		13
07	10	2011	34	18	20	5	19		5		5							30	4	4		10
07	11	2011	25	14	14	4	7		5		7				3			28		2		13
07	12	2011	40	14	21	3	13		11		1				1			37	5	1		16
08	01	2011	31	17	24	6	22		7		3				2			20	1	7		13
08	02	2011	13	9	30	5	13		10		3				5			27	1	6		8
08	03	2011	28	13	33	4	24		13		4				3			23	4	2		9
08	04	2011	33	11	31	12	14		9		3				4			35	4	2		10
08	05	2011	29	11	26	10	10		10		8				3			32	3	7		17
08	06	2011	17	14	43	4	12		11		6				2			39	2	4		13
08	07	2011	33	15	41	9	14		18		3				6			43	3	6		12
08	08	2011	24	16	27	9	7		2		2				3			26	5	5		9
08	09	2011	15	10	53	15	11		9		3				4			35	2	3		6
08	10	2011	35	14	41	7	14		18		2				4			36	3	5		13
08	11	2011	18	6	13	3	6		13		4				1			31	3	3		12
08	12	2011	27	13	17	9	23		14		4				4			39	4	4		12
09	01	2011	19	16	42	4	19		13		10				2			42	4	7		12
09	02	2011	23	18	27	5	15		12		6				5			30	3	2		4
09	03	2011	33	12	40	9	21		14		2				2			21		2		8
09	04	2011	36	22	25	9	30		12		4				1			46	3	1		8
09	05	2011	22	17	31	4	12		11		4				3			26	4	1		8
09	06	2011	46	11	27	7	19		18		1				2			46	4	4		11
09	07	2011	39	18	36	8	12		5						2			33	6	2		16
09	08	2011	18	12	37	9	30		8		3				2			29	1	4		6
09	09	2011	16	10	33	4	20		14		3				3			25	3	2		10
09	10	2011	53	11	37	8	45		13		3				2			37	1	4		16
09	11	2011	29	7	17	2	12		6		4				6			23	1	4		12
09	12	2011	69	13	51	6	30		19		6							62	3	4		14
10	01	2011	30	17	52	3	30		10		4				2			31		1		13
10	02	2011	18	9	57	3	25		8		2				4			30	4	12		5
10	03	2011	22	22	37	7	13		16		6				1			24	2	5		5
10	04	2011	32	6	35	2	20		13		5				6			31	4	3		7
10	05	2011	19	8	21	8	9		13		5				2			35	4	1		8
10	06	2011	31	13	42	4	13		9		5				3			41	4	8		16
10	07	2011	28	14	34	8	18		4		7				3			38	2	4		13
10	08	2011	22	8	33	1	38		17		4				2			40	1	1		10
10	09	2011	11	15	20	4	21		8		5				4			29	4	5		8
10	10	2011	20	12	25	5	23		8		4				7			27	1	3		7
10	11	2011	18	5	27	3	10		5		5				1			28	2	3		13
10	12	2011	48	24	24	8	20		26		6				2			55	5	3		18
11	01	2011	29	19	23	7	22		11		7				4			33	4			8
11	02	2011	35	10	35	4	16		15		1				1			37	1	2		15
11	03	2011	22	10	24	6	8		11		2				4			20	2	2		10
11	04	2011	19	10	20	7	10		7		3				2			35	2	2		10
11	05	2011	14	10	23	3	6		8		2				1			26		1		10
11	06	2011	22	16	33	5	8		12		4				3			28	3	4		9
11	07	2011	23	6	31	3	12		9		2				1			27	5	3		8
11	08	2011	23	16	24	2	26		12		3				1			28	2	7		6
11	09	2011	32	23	35	2	8		13		11							39	2	2		21
11	10	2011	40	23	13	5	21		27		13				2			56	9	4		9
11	11	2011	35	20	28	7	45		12		7				5			43	1	6		16
11	12	2011	32	13	29	7	15		13		7				3			43	5	1		17
12	01	2011	30	12	32	6	23		5		5				2			33	3			9
12	02	2011	33	12	34	2	25		5		7							33	3	6		13
12	03	2011	19	8	32	8	12		6		3							20		4		7
12	04	2011	22	12	20	10	12		5		5				3			20	1	5		8
12	05	2011	17	9	32	6	13		3		3				3			27	1	6		6
12	06	2011	37	10	30	10	16		6		7				3			29	5	2		20
12	07	2011	17	14	23	6	3		12		4				5			32	2	1		5
12	08	2011	27	23	33	3	19		15		6				5			40	1	2		12
12	09	2011	21	3	18	2	8		24		9				4			41	4			9
12	10	2011	17	8	25	8	10		8		4				2			16	1	3		9
12	11	2011	42	17	41	6	40		15		6				3			51	4	1		12
12	12	2011	24	10	25	7	15		7		3				6			42	2	4		22
13	01	2011	46	9	23	4	9		14		3				1			37	3	7		7
13	02	2011	16	12	33	4	17		7		6				6			30	5	3		9
13	03	2011	48	6	45	6	22		7		6				1			26	4			15
13	04	2011	17	5	21	8	13		8		1				3			25		4		8
13	05	2011	23	13	27	4	45		21		7				3			32	2	7		11
13	06	2011	15	17	22	3	8		8		4							27	2	6		19
13	07	2011	27	14	26	10	9		7						3			27	2	4		6
13	08	2011	21	20	36	7	23		10		3				3			39	2	3		11
13	09	2011	11	6	10	2	12		5		2				1			21	2	1		15
13	10	2011	39	7	49	4	41		17		5				6			27	4	3		11
13	11	2011	34	14	35	11	24		8		5				4			31	3	4		10
13	12	2011	24	10	38	3	22		17		7				1			44	1	3		12
14	01	2011	44	16	44	5	15		16		3							59	7	3		6
14	02	2011	27	13	50	3	20		12		1				3			36	5	5		9
14	03	2011	13	10	25	5	10		9		4				1			23		2		4
14	04	2011	18	7	24	9	11		8		4				5			20	2	2		5
14	05	2011	28	6	31	8	15		14		8				2			39	1	4		8
14	06	2011	26	21	22	6	24		9		2				4			39	2	5		6
14	07	2011	17	17	26	7	12		10		6				4			35	2	4		7
14	08	2011	29	14	39	8	15		12		2				1			31	6	4		9
14	09	2011	23	17	15	4	34		20		5				3			40	3	3		9
14	10	2011	82	11	33	5	26		11		5				3			27	1	3		6
14	11	2011	69	14	48	2	56		21		5				1			46	6	5		10
14	12	2011	33	7	26	6	34		15		3				2			34	4	3		16
15	01	2011	32	14	43	11	19		13		5				2			46		2		10
15	02	2011	23	10	36	4	23		7		4				1			24	1	9		6
15	03	2011	26	5	20	7	5		8		3				1			33	2	1		9
15	04	2011	18	15	35	9	9		13		7				3			41	7	5		13
15	05	2011	35	16	48	7	40		20		8				3			38	3	3		10
15	06	2011	15	12	18	5	9		5		5				2			30	1	4		21
15	07	2011	46	12	27	6	4		23		5				1			57	6	4		11
15	08	2011	23	3	28	5	12		8		10				4			26	2	6		13
15	09	2011	20	12	34	1	28		8		6				4			30	1	2		10
15	10	2011	64	15	29	4	24		25		9				2			38	5	4		12
15	11	2011	83	13	52	5	51		34		6				2			48	3	6		5
15	12	2011	59	24	30	4	20		23		7				1			54	2	3		12
16	01	2011	54	14	36	3	12		13		3				4			42	8			7
16	02	2011	32	12	37	5	20		10						1			31	1			4
16	03	2011	19	7	19	7	9		10		6				3			34	5	1		3
16	04	2011	30	12	26	5	10		6		8				3			27	2	4		11
16	05	2011	24	10	52	8	38		11		2				4			33	3			10
16	06	2011	28	18	21	4	10		2		5				3			38	4	4		13
16	07	2011	29	16	32	10	5		13		4				4			37	5	2		9
16	08	2011	30	11	23	4	8		9		1				1			39	1	2		10
16	09	2011	29	14	35	6	19		13		2				3			32	4	1		11
16	10	2011	55	12	41	10	44		11		5				4			50	3	2		9
16	11	2011	17	14	7	7	17		15		6				1			38	2	1		10
16	12	2011	40	30	22	7	10		26		8				2			61	4	4		18
17	01	2011	33	15	42	9	25		13		3				2			29	3	4		8
17	02	2011	37	4	26	7	16		11		5				1			23	3	1		1
17	03	2011	18	5	23	8	14		9		2				2			24	2	3		11
17	04	2011	23	9	27	2	14		9		2				8			25	4	3		12
17	05	2011	13	9	12	5	17		17		2				2			27	4	5		3
17	06	2011	30	14	30	7	19		10		4				2			32	3	4		11
17	07	2011	30	9	21	8	14		12		5							34	4	4		17
17	08	2011	23	6	24	2	7		13		1				3			21	4	2		7
17	09	2011	17	20	37	5	30		7		3				2			34	5	2		13
17	10	2011	29	21	22	6	11		11		5				4			45	3	3		12
17	11	2011	11	8	19	1	6		7		2				2			28	2	1		8
17	12	2011	38	20	30	3	15		22		6				2			57	10	6		19
18	01	2011	28	8	34	4	16		11		1				3			27	2	1		7
18	02	2011	24	19	36	3	12		8		8							35		7		10
18	03	2011	27	6	21	2	11		12		3				3			33		6		10
18	04	2011	18	15	13	7	7		8		5				4			30		2		13
18	05	2011	15	12	20	4	17		8		7				5			35	4	2		11
18	06	2011	32	23	12	8	14		10		5				2			43	3	2		18
18	07	2011	17	7	42	2	24		10		4				3			37	1	3		11
18	08	2011	28	4	27	4	11		7		4				2			35	2	3		11
18	09	2011	22	17	24	5	11		17		5				4			26	5			18
18	10	2011	17	12	14	4	11		7		3				3			18	2			12
18	11	2011	26	11	23	4	7		10		3				1			28	2	1		12
18	12	2011	54	11	20	8	14		19		9				2			45	2	7		21
19	01	2011	22	8	36	2	25		5		2				1			26	2	4		4
19	02	2011	17	8	33	2	15		18		4				1			26	4	3		13
19	03	2011	28	11	21	9	30		6		6				5			27	1	4		5
19	04	2011	18	13	22	1	18		8		4				2			31	1	1		10
19	05	2011	13	2	34	4	15		7		3				3			24	2	1		14
19	06	2011	17	9	29	6	13		7		2				5			35	1	3		14
19	07	2011	17	10	14	5	7		12		3				2			25	1	6		9
19	08	2011	26	17	31	4	35		12		4				6			36	3	2		10
19	09	2011	16	9	30	4	6		9		6				5			18	3	1		14
19	10	2011	18	10	23	3	20		7		3				3			22	1	2		4
19	11	2011	25	16	22	7	10		14		10				2			29	1	2		14
19	12	2011	39	13	21	4	9		13		1				4			47	3			24
20	01	2011	16	7	48	4	24		4		3				2			44		9		10
20	02	2011	21	14	40	6	9		11		5				6			33	2	3		10
20	03	2011	14	1	15	7	28		5		1				3			20	2	2		9
20	04	2011	30	20	55	10	12		10		7				6			44	5	8		14
20	05	2011	28	21	42	5	16		8		9				6			32	2	5		9
20	06	2011	17	8	23	6	4		4		3				1			25	2	5		13
20	07	2011	12	11	25	3	5		3		2				2			33	2	1		6
20	08	2011	59	11	25	4	36		14		6				1			43	5	3		12
20	09	2011	24	8	20	7	18		13		3				1			22		2		12
20	10	2011	25	10	19	3	11		9		3				1			39	2	3		17
20	11	2011	25	4	22	6	13		12		5				1			24	1	1		12
20	12	2011	23	9	22	5	18		5		7				3			36	5	1		14
21	01	2011	18	9	66	5	20		8		3				3			42	4	2		9
21	02	2011	17	12	26	2	9		8						3			29	4	4		3
21	03	2011	20	7	26	5	22		8		2				4			25	1	3		10
21	04	2011	57	21	48	7	39		10		6				5			57	5	2		23
21	05	2011	21	15	36	7	19		7		2				6			32	4	2		10
21	06	2011	24	10	29	7	7		8		2				2			33	3	4		16
21	07	2011	25	10	37	5	15		4		1				3			34	2	1		5
21	08	2011	33	18	16	8	16		33		11				3			42	4	5		11
21	09	2011	31	6	9	7	8		4		2				4			37	2	2		6
21	10	2011	28	9	24	6	16		11		8				1			38	5	2		16
21	11	2011	15	11	6	5	4		6		4				1			28		1		12
21	12	2011	29	12	26	2	21		11		3				1			42	7	1		11
22	01	2011	25	14	40	6	18		8		2				3			31	3	4		9
22	02	2011	17	4	44	2	15		9		3				3			17		4		10
22	03	2011	23	12	18	4	10		9		3				2			28	2	2		11
22	04	2011	10	7	14	3	10		8		2				4			13	2			7
22	05	2011	25	19	19	3	10		10		8				6			28	5	5		11
22	06	2011	26	7	59	8	27		9		4				1			31	1	4		16
22	07	2011	27	16	43	3	35		14		4				6			30	5	2		7
22	08	2011	27	8	49	7	42		12		3				2			39	3	1		8
22	09	2011	15	7	24	5	12		14		2				6			34	2	2		9
22	10	2011	37	16	25	5	16		26		9							33	5	4		18
22	11	2011	44	5	17	6	15		10		4				3			35		4		8
22	12	2011	37	17	34	7	28		16		7				3			32	4	7		12
23	01	2011	25	15	45	11	22		6		6				2			31	2	6		13
23	02	2011	24	8	30	9	14		10		9				3			35	4	3		7
23	03	2011	11	11	27	3	18		15		4				3			21	2	1		10
23	04	2011	16	9	19	7	11		12		1				3			17	2	3		5
23	05	2011	26	13	17	8	7		5		6				3			36	3	3		13
23	06	2011	36	16	38	3	36		19		4				3			37	2	2		25
23	07	2011	25	16	27	10	24		31		10				3			55	8	3		13
23	08	2011	35	11	23	5	23		10		4				2			24	1	1		7
23	09	2011	32	15	42	8	28		4		7				7			29	5	2		13
23	10	2011	46	13	24	8	10		12		4				1			26	2			9
23	11	2011	27	10	21	3	12		15		4				2			22	5	1		8
23	12	2011	50	20	46	6	22		12		8				7			55	3	1		25
24	01	2011	21	17	32	2	9		4		3				2			21	4	2		8
24	02	2011	26	6	34	6	12		6		3				7			19	3	1		8
24	03	2011	20	10	29	2	11		6		1				4			34	3	2		7
24	04	2011	37	15	53	11	64		22		6				9			38	4	5		10
24	05	2011	16	7	22	6	12		10		2				2			20	1	3		8
24	06	2011	16	10	26	1	6		10		3				1			17	4	3		13
24	07	2011	33	11	30	12	31		10		6				1			36	3	2		17
24	08	2011	17	9	23	1	14		10		2				2			29	1	3		11
24	09	2011	35	7	27	6	23		32		5				2			37	9	4		10
24	10	2011	21	8	15	6	9		11		5				2			24	1	1		6
24	11	2011	15	8	17	7	3		9		2				3			28	2	1		5
24	12	2011	37	13	29	6	36		14		11				2			36	2	2		20
25	01	2011	20	9	27	2	9		4		1				1			31	2	1		13
25	02	2011	18	14	39	6	27		10		3				3			28	1	3		8
25	03	2011	21	10	28	4	12		8		2				7			40	1	3		7
25	04	2011	39	18	23	4	53		11		6				3			24	4	4		13
25	05	2011	15	11	17	5	11		20		2				2			30	3	1		10
25	06	2011	19	5	20	6	17		8		4				2			23	3	2		9
25	07	2011	23	8	16	3	12		15		4				2			25	1	2		11
25	08	2011	18	8	24	5	17		3		2				4			32	3	5		15
25	09	2011	33	7	18	4	41		21		7				2			39	3			13
25	10	2011	23	10	19	4	32		6		1				3			26	4	1		11
25	11	2011	23	14	17	5	10		10		4				4			42	2	4		15
25	12	2011	31	18	84	4	75		15		11							22	1			14
26	01	2011	20	8	23		4		9		7				1			39		1		7
26	02	2011	36	7	35	8	15		5		6				4			30		3		7
26	03	2011	20	12	30	6	15		13		4				3			27	1	7		9
26	04	2011	23	15	13	5	34		12		4				3			20	2	3		3
26	05	2011	17	13	25	2	13		7		5				5			30	2	3		7
26	06	2011	53	14	51	12	71		14		5				3			48	2	1		12
26	07	2011	17	14	26	5	7		5						7			32	3	3		9
26	08	2011	25	10	30	4	14		19		3				4			39	1	2		8
26	09	2011	21	9	30	4	14		11		2				3			25	1	3		20
26	10	2011	18	12	12	8	14		10		1				1			30		2		8
26	11	2011	37	8	31	7	14		38		8				2			29	2	5		15
26	12	2011	58	12	47	5	69		38		4				3			59	3	2		9
27	01	2011	19	14	37	4	15		8		3							38	3	3		9
27	02	2011	35	8	32	3	23		15		4				4			52	4	1		8
27	03	2011	24	14	29	5	18		8		5				1			30	1	4		10
27	04	2011	26	8	19	4	10		9		2				2			29	3	1		5
27	05	2011	33	15	35	7	25		18		10				3			43	3	6		11
27	06	2011	31	8	26	4	17		14		5				3			36	3	1		23
27	07	2011	18	16	30		5		7		2				1			35	2	5		15
27	08	2011	17	14	24	7	26		9		5				4			27	3	6		14
27	09	2011	20	17	16	5	14		7		4				3			25	2	3		12
27	10	2011	17	14	16	1	11		4		6				1			28	2	3		16
27	11	2011	50	20	30	7	20		40		15				2			39	3	1		15
27	12	2011	31	24	37	3	19		17		2							24	3	3		10
28	01	2011	15	17	48	7	14		12		2				3			37	4	1		7
28	02	2011	51	24	23	1	21		24		10				2			50	3	1		10
28	03	2011	11	7	28	3	13		7						3			37	1	3		6
28	04	2011	19	12	33	3	22		14		3				4			21		3		10
28	05	2011	24	10	26	10	17		17		4				3			33	3	4		15
28	06	2011	23	9	25	7	8		7						1			31	1	1		8
28	07	2011	21	10	22	3	9		8		1				4			36	2	2		14
28	08	2011	30	7	24	7	8		12		4				1			33	5	7		9
28	09	2011	18	8	22	6	12		9						4			29	2	3		9
28	10	2011	25	13	34	4	14		11		4				3			40	3	5		13
28	11	2011	25	15	32	4	42		17		9				6			29	5	1		8
28	12	2011	29	15	44	5	54		10		6							29	4	3		8
29	01	2011	16	11	37	9	13		6		4				2			42	4	1		14
29	03	2011	27	14	27	7	23		18		4				3			32	3	2		7
29	04	2011	20	9	33		13		9		5				4			40	6	1		15
29	05	2011	25	8	33	4	10		10		3				1			29	4	5		14
29	06	2011	23	12	21	7	20		9		2				1			26	3	5		8
29	07	2011	33	16	24	1	13		13		5				5			39	3	2		17
29	08	2011	16	9	19	1	9		10		1				1			30		3		14
29	09	2011	20	12	22	2	9		8		3				5			33	2	3		10
29	10	2011	26	11	36	6	25		12		6				1			34	2	2		8
29	11	2011	25	12	23	4	19		5		6				2			23		1		15
29	12	2011	23	11	39	3	19		21		3				2			36	2	2		14
30	01	2011	23	5	36	5	18		10		4				3			28	1	2		11
30	03	2011	32	8	39	10	17		10		9				1			40	4	2		9
30	04	2011	27	10	26	7	10		14		6				4			27	6	1		13
30	05	2011	17	9	25	3	9		4		4				1			31	2	3		9
30	06	2011	21	9	37	7	28		6		2				1			22	2	1		11
30	07	2011	42	11	29	9	43		12		5				3			33	4	3		17
30	08	2011	12	11	37	6	21		11		4				1			23	1	1		7
30	09	2011	22	12	25	6	19		13		9				3			38		3		17
30	10	2011	22	12	22	4	55		9		6				3			27	2	6		12
30	11	2011	26	7	10	4	11		6		8				1			38	3			6
30	12	2011	47	12	45	5	15		17		8				1			31	2	3		14
31	01	2011	28	20	28	6	14		8		3				4			45	1	3		10
31	03	2011	19	13	28	2	21		8		3				3			30	1			7
31	05	2011	20	13	18	4	9		7		4				5			21	2	1		6
31	07	2011	32	14	43	11	34		10		7				5			34	4	3		12
31	08	2011	31	15	30	3	14		8		3				4			47	2	4		7
31	10	2011	33	18	22	7	29		25		11							36	5			11
31	12	2011	77	17	52	8	43		16		4				5			31	3	3		7
01	01	2012	100	22	57	3	33		34		5							57	6	2		15
01	02	2012	20	7	17	7	8		6		4				2			31	2	3		8
01	03	2012	17	8	29	4	7		4		2				2			27	4	4		6
01	04	2012	17	10	26	7	10		9		7				2			28		5		17
01	05	2012	24	9	17	5	6		24		6				3			27	4			10
01	06	2012	31	16	27	4	27		10		4				2			48	7	4		8
01	07	2012	26	9	19	7	10		6		6				4			41	2	1		18
01	08	2012	18	12	17	6	10		4		5				5			33	2	4		13
01	09	2012	29	12	29	9	9		13		3							28	5	6		11
01	10	2012	22	9	25	3	7		4		4				5			31	5	2		15
01	11	2012	35	12	28	7	26		23		2				3			40	7	13		10
01	12	2012	35	17	39	10	15		9		3				2			39	2	3		15
02	01	2012	57	28	43	3	26		20		5				3			36	5	1		8
02	02	2012	23	12	16	5	9		6		6							31	4	3		10
02	03	2012	33	15	22	8	21		10		7				4			37	2	1		16
02	04	2012	21	15	12	5	9		7		1				1			29	1	3		12
02	05	2012	19	15	11	3	30		7		4							37	3	3		7
02	06	2012	24	14	24	8	13		8		5				2			34	5	2		12
02	07	2012	26	15	14	5	5		10		1				4			27	5	4		23
02	08	2012	17	5	23	8	10		6		3				5			30	1	5		9
02	09	2012	20	12	22	16	13		8		3				7			27	1	3		13
02	10	2012	13	8	23	8	7		5		3				2			22	6	5		9
02	11	2012	59	8	21	8	16		39		7				3			39	5	2		13
02	12	2012	48	13	42	9	31		12		8				3			45	3	4		7
03	01	2012	21	20	31	5	9		7		3							27	2	2		13
03	02	2012	17	15	24	7	8		13		4				2			35	3	5		13
03	03	2012	37	10	24	6	15		12		7				1			39		2		10
03	04	2012	30	15	16	3	7		10		2				6			28	4	4		12
03	05	2012	14	11	30	6	13		9						2			18	2	2		10
03	06	2012	27	12	32	11	11		15		4				6			29	3	1		9
03	07	2012	16	6	22	8	5		9		1				6			40	3	2		18
03	08	2012	34	15	24	7	9		11		5				4			37	4	4		14
03	09	2012	24	11	24	6	21		12		4				2			31	1	2		7
03	10	2012	20	3	10	1	9		7		3				2			51	1	4		12
03	11	2012	22	10	23	6	13		9		5				1			18	2	2		5
03	12	2012	32	13	21	5	6		14		2				1			31	3	5		13
04	01	2012	21	12	16	4	12		7		4				3			17	4	4		11
04	02	2012	26	12	20	14	16		11		5				3			28	4	6		10
04	03	2012	15	8	24	4	10		20		7				3			31	5	2		10
04	04	2012	16	15	16	6	13		14		3				2			26	1	3		10
04	05	2012	22	12	39	6	29		14		6				3			36	4	5		13
04	06	2012	27	12	42	8	22		11						3			35	3	2		7
04	07	2012	25	5	20	7	12		9		2				2			26	4	2		9
04	08	2012	29	23	25	8	15		7		4				2			45	1	1		12
04	09	2012	20	17	22	7	12		13		4				2			31	3	5		9
04	10	2012	26	15	26	4	9		8		4				3			34	1	7		12
04	11	2012	39	18	23	11	12		16		5				4			29	3	4		12
04	12	2012	19	9	11	8	14		3		5				4			24	1	2		6
05	01	2012	28	14	26	5	11		6						1			11		3		12
05	02	2012	25	12	30	9	12		7		4				4			38	1	4		8
05	03	2012	19	5	24	3	10		8		4				2			14	1	1		11
05	04	2012	46	14	43	14	22		14		5				5			58	4	1		13
05	05	2012	32	6	26	10	7		9		5				3			27	4	6		14
05	06	2012	47	15	23	7	30		14		5							31	3	6		11
05	07	2012	19	15	19	5	10		4		3				2			37	4	3		19
05	08	2012	30	14	32	5	11		24		6				3			38	9	3		21
05	09	2012	24	14	24	5	7		10		2				4			23	3	6		11
05	10	2012	47	15	26	8	23		13		3				1			48	1	6		19
05	11	2012	31	9	26	2	10		10		6				2			27	3	5		9
05	12	2012	24	6	20	5	15		11		3				2			26	1	1		16
06	01	2012	54	13	38	4	19		12		5				1			44	2			19
06	02	2012	21	13	25	9	6		18		4				1			31	4	3		9
06	03	2012	12	6	14	5	8		18		3				2			28	1	1		8
06	04	2012	36	17	26	6	21		11		10				4			32	3	2		21
06	05	2012	22	6	20	9	15		9		9				4			26	6	4		8
06	06	2012	48	16	27	8	32		29		6				3			52	5	7		9
06	07	2012	36	22	33	12	19		12		4				8			49	5	6		14
06	08	2012	22	11	18	9	11		10		2				3			42	4	4		10
06	09	2012	35	19	36	15	16		12		1				3			33	7	9		17
06	10	2012	28	18	24	9	11		8		13				1			39	4	3		22
06	11	2012	28	11	22	3	5		5		1				5			27	2	1		2
06	12	2012	16	18	23	6	15		14		1				2			52	3	2		11
07	01	2012	21	9	41	8	30		22		6				5			41		3		14
07	02	2012	35	13	27	12	17		5		2				1			25	3	3		8
07	03	2012	17	15	14	3	7		12		6				3			23	1			10
07	04	2012	14	12	22	6	19		9		4				1			16	3	3		4
07	05	2012	14	5	19	7	19		7		2				1			28	1	4		17
07	06	2012	53	12	19	12	20		24		6				3			31	4	3		5
07	07	2012	46	25	52	14	47		11		2							57	5	7		20
07	08	2012	19	9	15	5	8		11		1				2			29	4	2		18
07	09	2012	32	23	43	12	17		13		8				3			40	3	1		21
07	10	2012	20	14	23	8	9		10		2				3			26	2	5		15
07	11	2012	27	11	29	6	12		9		5				3			29	3	4		8
07	12	2012	35	20	37	10	23		22		4				2			48	5	3		16
08	01	2012	55	18	26	4	28		18		5				2			29	5	3		7
08	02	2012	21	3	18	4	16		8		3				2			37	3	2		5
08	03	2012	25	7	16	5	11		6						2			30	3	2		16
08	04	2012	33	19	45	8	54		8		11				5			22	6	2		24
08	05	2012	38	13	23	6	16		13		2				1			29	4			8
08	06	2012	37	12	15	4	20		16		8							30	1	2		8
08	07	2012	37	24	24	9	15		25		3				3			44	3	1		10
08	08	2012	14	10	13	6	8		7		1				2			34	2	2		19
08	09	2012	23	9	19	5	10		11		5				4			27		2		11
08	10	2012	21	9	16	5	10		8		3				3			29	3	2		15
08	11	2012	21	8	27	5	18		7		3				3			27	3	6		10
08	12	2012	32	12	40	12	19		15		7				2			53	6	3		7
09	01	2012	35	17	37	6	53		18		3				3			17	4	4		17
09	02	2012	24	13	27	8	17		7		4				1			24	1	5		12
09	03	2012	27	19	40	7	13		13		5				5			33	3	5		14
09	04	2012	23	16	29	6	12		22		5				3			37	1	4		10
09	05	2012	23	9	22	4	10		8		3				2			27				10
09	06	2012	23	9	27	6	15		19		10				3			38	2	3		16
09	07	2012	30	8	14	10	13		19		3				4			39	4	2		16
09	08	2012	23	14	25	7	14		5		6				2			27	6	2		11
09	09	2012	31	13	30	12	14		6		7				5			37	1	2		14
09	10	2012	26	7	18	4	10		13		5							19	4	4		12
09	11	2012	89	13	48	5	44		38		12				3			60	8			16
09	12	2012	45	14	40	6	16		31		2				1			37	4	9		14
10	01	2012	37	12	23	10	17		7		3				3			36	2	6		8
10	02	2012	37	12	42	10	42		17		6				2			42		3		9
10	03	2012	53	15	19	9	14		11		3				2			24	3	5		13
10	04	2012	21	13	23	7	18		15		7				3			27	1	6		8
10	05	2012	17	10	15	10	11		8		3				2			22	3	5		12
10	06	2012	30	15	36	11	25		14		4							35	1	1		11
10	07	2012	26	9	18	4	5		6		2				2			22	6	4		14
10	08	2012	37	17	19	11	10		13		5				5			39	5	3		10
10	09	2012	27	13	36	9	26		7		10				2			28	4	4		9
10	10	2012	31	16	27	7	12		11		2				4			34	3	8		9
10	11	2012	71	21	43	3	17		44		9				5			51	8	5		9
10	12	2012	26	12	21	6	12		16		7							31	4	6		11
11	01	2012	27	9	29	2	24		5		4				1			24	1	7		15
11	02	2012	41	11	22	3	17		10		7				2			29	5	2		14
11	03	2012	49	18	24	6	12		15		9				5			43	5	2		10
11	04	2012	24	10	25	8	21		5		5							40	2	6		7
11	05	2012	35	16	25	10	28		6		2				4			41	4	7		18
11	06	2012	40	13	19	11	20		12		4				4			47	4			8
11	07	2012	13	16	28	6	30		5		5				1			29	2	6		13
11	08	2012	27	16	21	12	10		6		3				3			40	4	3		13
11	09	2012	25	9	16	7	14		2		3				1			32	4	3		10
11	10	2012	55	12	74	20	69		24		11				2			36	5	3		14
11	11	2012	36	10	29	8	17		13		6				1			33	4	3		14
11	12	2012	32	12	15	7	16		14		2				3			35	10	4		12
12	01	2012	21	10	22	4	8		10		3				4			26		2		14
12	02	2012	60	17	26	5	13		17		5				3			46	3	2		12
12	03	2012	29	11	34	9	14		8		3				4			38	3	2		7
12	04	2012	23	7	20	7	11		4		4				3			33	3	1		8
12	05	2012	44	6	28	10	15		12		3				3			27	9	6		21
12	06	2012	18	15	23	4	9		7		5				5			29	2	6		21
12	07	2012	35	12	22	9	13		13		6				2			41	1	3		13
12	08	2012	25	11	25	11	13		13		6				2			32	3	7		20
12	09	2012	15	4	21	5	6		6		1				1			20	6	3		9
12	10	2012	101	23	63	7	88		41		13				1			66	5	3		10
12	11	2012	34	7	24	5	20		14		3				5			33	4	3		15
12	12	2012	32	8	18	7	12		20		3				1			40	1	4		7
13	01	2012	42	13	37	5	11		19		2							25	4	2		5
13	02	2012	41	15	18	5	50		9		5				1			24	1	4		7
13	03	2012	32	12	16	4	14		5						1			29	1	4		9
13	04	2012	35	9	31	10	19		16		4				5			23	1	6		11
13	05	2012	26	25	41	4	25		29		8				1			31	1	2		19
13	06	2012	16	4	22	5	11		5		2				3			18	4	2		8
13	07	2012	29	10	32	6	11		2		6				3			40	4	1		15
13	08	2012	18	15	21	9	11		12		3				3			31	4	3		16
13	09	2012	9	14	20	6	19		12		5				3			27	2	1		8
13	10	2012	27	11	37	8	18		23		5				4			28	3	2		13
13	11	2012	21	18	29	5	30		10		10				2			46	5	3		11
13	12	2012	33	14	25	2	28		15		2				3			48	3	1		14
14	01	2012	34	13	37	2	56		8		4				4			31	5	2		14
14	02	2012	19	10	24	2	21		7		5				1			24	2	2		8
14	03	2012	21	6	19	8	15		17		4				1			40	4	3		5
14	04	2012	40	12	25	12	20		12		6				1			21	2	4		8
14	05	2012	82	25	15	4	13		23		6				3			46	3	3		7
14	06	2012	17	15	16	5	16		14		4				1			27	1	3		7
14	07	2012	33	15	22	13	14		13		4				3			40	1	2		7
14	08	2012	24	8	19	8	10		13		1				4			36	6	4		14
14	09	2012	21	17	34	8	21		11		6				5			45	4	3		6
14	10	2012	55	15	32	6	37		14		8				1			24	4	2		9
14	11	2012	26	12	36	6	24		26		4				2			45	3	4		9
14	12	2012	63	24	37	4	40		20		8				5			60	2	3		17
15	01	2012	38	14	28	9	40		18		4				3			22		3		12
15	02	2012	22	24	27	4	14		4		5				5			23		1		9
15	03	2012	30	14	46	8	46		12		7				2			38	3	4		7
15	04	2012	36	7	26	13	11		18		3				2			42	5	2		8
15	05	2012	30	11	26	4	22		22		2				3			28	2	2		14
15	06	2012	28	12	27	8	16		14		6				2			34	3	4		10
15	07	2012	23	14	29	11	23		18		1				1			37	3	3		16
15	08	2012	12	14	12	3	10		15		5				3			27	1	3		11
15	09	2012	32	14	24	6	13		8		1				8			31	4	2		23
15	10	2012	29	13	21	5	9		7		5				2			29	1	4		11
15	11	2012	42	9	41	6	21		21		2				2			38	4	2		10
15	12	2012	66	21	37	16	52		18		5							59	8	8		11
16	01	2012	25	19	24	8	29		12		5				1			23	1	1		13
16	02	2012	23	22	19	5	10		8		3				3			32	4	1		10
16	03	2012	31	14	14	7	50		20		8				1			40	3	1		11
16	04	2012	22	11	21	8	17		16		3				4			30	1	1		10
16	05	2012	17	4	32	6	23		9						2			34	1	5		6
16	06	2012	27	14	20	7	13		13		3							25	5	5		17
16	07	2012	50	12	29	2	36		10		3				5			48		3		11
16	08	2012	27	7	29	6	16		9		1				1			28	3	9		11
16	09	2012	26	13	18	4	12		12		4				3			20	2	2		8
16	10	2012	17	11	16	3	7		6		2				3			36	3	6		8
16	11	2012	35	9	22	10	13		11		5				4			28	3	3		16
16	12	2012	52	12	37	6	26		16		9				8			47	4	7		14
17	01	2012	29	13	31	9	23		12		6				1			27	1	4		14
17	02	2012	31	25	26	7	17		13		5				3			48	5	2		5
17	03	2012	39	13	25	5	19		17		5				5			31	2	4		12
17	04	2012	25	8	11	14	10		5		1				4			27	1	7		4
17	05	2012	23	9	28	3	23		9		6				3			31	2	5		13
17	06	2012	31	13	18	11	15		11		1				2			26	3	2		15
17	07	2012	42	10	40	11	28		12		3				2			22	3	3		8
17	08	2012	28	17	31	6	16		16		10				1			45	1	3		16
17	09	2012	23	9	17	10	5		7		4				7			26	5	2		12
17	10	2012	53	8	19	3	15		9		1				2			30	2	3		13
17	11	2012	18	11	21	8	12		12		5				3			26	3	4		12
17	12	2012	40	14	22	7	11		10		3				3			34	1	1		13
18	01	2012	27	9	24	3	24		7		3				1			43	3	2		13
18	02	2012	55	25	49	8	23		10		18				3			34	5	3		7
18	03	2012	18	15	32	10	14		10		3							16	4	1		5
18	04	2012	12	13	28	10	9		8		4							28	2	5		13
18	05	2012	20	11	40	8	18		9		3				1			37		7		12
18	06	2012	14	14	25	5	30		7		2				7			23	1	3		14
18	07	2012	32	8	15	6	17		16		3							42	2			8
18	08	2012	24	12	29	8	12		13		7				2			32	1			16
18	09	2012	28	5	22	3	20		6		3				3			16	1	4		9
18	10	2012	13	8	23	2	16		5		6				3			37	1	4		9
18	11	2012	18	8	39	6	12		13		4				5			26		1		12
18	12	2012	25	14	19	7	12		11		2				1			27	4	3		15
19	01	2012	23	12	21	6	12		11		6				3			33	1	4		11
19	02	2012	14	20	32	5	9		9						2			20	4	3		19
19	03	2012	31	9	22	6	8		20		2							36	3			10
19	04	2012	17	14	20	4	16		3		5							17	4	3		14
19	05	2012	13	12	29	4	14		11		4				2			31	3	3		22
19	06	2012	21	9	14	8	18		9		4				1			28	3	3		13
19	07	2012	27	14	27	6	18		15		5				4			34	3	2		9
19	08	2012	34	8	23	9	10		9		3							32	1	5		13
19	09	2012	20	14	20	8	27		11		6				5			21	5	9		10
19	10	2012	44	16	26	6	15		18		4				3			43	4	6		9
19	11	2012	18	7	31	4	11		3		6				4			33	4	3		6
19	12	2012	45	17	39	7	33		13		5				1			52	4	8		14
20	01	2012	27	17	25	7	21		20		3				3			36	1	2		16
20	02	2012	15	2	22	5	14		1		6				2			9		3		10
20	03	2012	24	16	14	12	10		5		2				1			30	2	2		6
20	04	2012	27	7	22	8	20		14		4				4			44	3	4		22
20	05	2012	35	12	42	6	9		6		3				1			31		1		15
20	06	2012	45	12	20	6	21		10		3				4			36	6	5		15
20	07	2012	37	24	26	15	5		14		1				1			26	2	2		8
20	08	2012	18	5	17	6	9		9		5				1			27	6	5		10
20	09	2012	46	13	23	5	13		15						4			41		3		9
20	10	2012	32	11	21	8	28		12		4				1			40	6	6		14
20	11	2012	49	10	21	6	3		17		9				2			51	3	3		9
20	12	2012	40	12	22	6	31		10		3				3			46	5	4		24
21	01	2012	29	17	34	7	17		11		2				1			26	3	6		11
21	02	2012	23	10	23	8	21		4		5				1			18	3	3		7
21	03	2012	25	7	26	5	7		9		5				2			29	3	5		6
21	04	2012	68	11	29	13	43		14		7				2			43	5	8		20
21	05	2012	25	17	22	5	9		8		2				1			31	3	4		16
21	06	2012	38	8	21	3	24		20		9				2			31	6	2		16
21	07	2012	32	14	19	10	11		12		3				1			40	7	8		13
21	08	2012	15	11	16	10	15		7		3				3			37	4	5		10
21	09	2012	80	13	42	9	42		15		8				4			62	3	3		14
21	10	2012	38	10	31	6	21		14		4				2			49	5	1		8
21	11	2012	21	14	25	5	7		3		6				5			24	1	3		7
21	12	2012	61	18	48	14	42		17		7				4			60	6	8		23
22	01	2012	19	17	31	8	22		6		8				7			37	1	2		17
22	02	2012	28	16	33	2	20		13		7				3			38	3	3		2
22	03	2012	26	7	13	3	19		8		6				4			25	3	5		7
22	04	2012	32	12	29	7	23		18		7				2			36	2	1		9
22	05	2012	13	16	14	12	9		12		1				4			29	3	2		10
22	06	2012	42	17	22	8	16		12		3				3			37	5	1		30
22	07	2012	37	15	28	8	10		6		7				4			36	5	3		10
22	08	2012	21	19	18	5	5		5		3				2			30	1	2		18
22	09	2012	21	22	24	6	13		30		3				1			21	4	2		13
22	10	2012	27	18	34	10	17		8		2				2			41	4	3		6
22	11	2012	19	11	20	1	18		10		1							20	3			12
22	12	2012	92	26	50	8	67		14		5				2			58	4	6		24
23	01	2012	22	15	23	2	14		6		3				2			21	3	4		15
23	02	2012	29	13	29	4	29		6		4				1			21	3	2		8
23	03	2012	47	11	17	7	29		10		6				3			39	2	3		14
23	04	2012	24	4	21	3	17		6		3				2			33	5	4		12
23	05	2012	21	7	20	5	10		6		1				1			33	1	4		13
23	06	2012	25	9	19	7	10		13		5				2			22	2	4		22
23	07	2012	21	14	19	7	8		11		2				2			32	2	3		12
23	08	2012	18	10	26	1	11		11		6				1			40	5	2		7
23	09	2012	17	11	25	7	15		9		2				2			38	4	2		5
23	10	2012	37	8	42	7	39		16		5							39	2	1		8
23	11	2012	20	16	30	9	11		10		4				1			35	7	6		14
23	12	2012	33	17	38	7	28		24		4				5			39	5	2		12
24	01	2012	16	11	32	7	12		11		3				1			28	1	2		7
24	02	2012	22	11	16	3	17		3						1			22	2	3		5
24	03	2012	25	14	18	7	7		18		5				1			39	4	1		11
24	04	2012	18	9	25	2	21		10		3				1			28	2	5		6
24	05	2012	14	5	23	7	24		5		5							28	3	6		17
24	06	2012	18	10	22	7	17		11		3				2			29	1	1		20
24	07	2012	19	14	22	7	9		1		2				3			36	2	4		9
24	08	2012	16	24	25	5	10		6		2							40	7	1		17
24	09	2012	26	10	14	8	9		3		2				4			27	2	5		17
24	10	2012	23	7	28	5	6		6		1				2			25		4		8
24	11	2012	43	13	32	4	16		7		4				1			37	7	1		6
24	12	2012	14	8	25	6	6		7		5				4			23	3			9
25	01	2012	28	12	23	3	19		12		5				4			20		3		11
25	02	2012	24	12	33	1	12		5		3				2			21	3	2		11
25	03	2012	28	21	28	9	19		7		4				4			16	4	3		12
25	04	2012	21	7	20	6	9		8		1				6			21	3			9
25	05	2012	44	9	39	15	17		10		3				1			55	5	3		18
25	06	2012	11	10	25	11	7		5		2				5			22	3	4		29
25	07	2012	20	13	32	9	28		8						2			17	2	1		8
25	08	2012	31	11	28	9	18		7		4				2			38	3			12
25	09	2012	35	14	42	6	37		13		4				2			32	3			13
25	10	2012	32	11	15	7	12		4		1				2			40	4	2		7
25	11	2012	81	14	29	4	34		28		8				3			31	3	2		18
25	12	2012	21	13	17	4	14		6		1				7			20	2	2		6
26	01	2012	16	12	25	3	23		14		4				1			31	1	2		6
26	02	2012	1	12	29	5	11		5		4				2			18	3	6		11
26	03	2012	15	9	15	6	8		11						3			31	3			16
26	04	2012	29	4	49	11	33		3		5							30		4		10
26	05	2012	45	18	21	10	13		17		7							37	4	2		16
26	06	2012	12	12	12	6	9		9		2				4			46	3	1		22
26	07	2012	14	11	27	8	10		4		2				1			27	3	4		12
26	08	2012	19	8	19	4	19		14		8				2			36	7	2		11
26	09	2012	26	15	19	6	12		17		7				2			37	4	2		12
26	10	2012	25	11	50	8	35		15		2				3			38	2	5		13
26	11	2012	21	21	16	6	11		19		3				1			39	1	1		6
26	12	2012	35	14	30	9	29		4		6				10			36	6	3		6
27	01	2012	49	17	22	7	30		20		5				2			35	2	5		14
27	02	2012	45	8	29	4	13		6		2				1			22	2	3		12
27	03	2012	30	7	17	4	12		9		2				4			24	2	3		11
27	04	2012	33	11	28	11	10		21		5							39	3	7		12
27	05	2012	23	9	20	11	16		15		6				4			26	3	4		11
27	06	2012	26	9	29	8	14		15		4				5			30	3	5		12
27	07	2012	23	16	52	12	12		11		1				4			37	5	3		14
27	08	2012	18	13	22	2	19		8		3				1			23	3	3		11
27	09	2012	18	16	21	10	27		12						1			42	8	6		6
27	10	2012	29	14	37	9	13		7		2				2			34	4	6		9
27	11	2012	29	10	22	3	17		20		4				4			28	2	2		10
27	12	2012	50	10	50	8	29		11									43	1	3		8
28	01	2012	43	13	16	12	11		25		6				1			40	5	4		13
28	02	2012	11	11	21	4	7		12		2				3			24	2	5		8
28	03	2012	29	12	14	3	17		24		3				2			30	5	2		6
28	04	2012	32	11	40	12	43		8		7				5			26	5	3		10
28	05	2012	23	9	19	5	8		9		1				4			34	3	2		12
28	06	2012	13	2	26	4	11		13		4				2			30	1	6		15
28	07	2012	27	8	35	8	30		8		4				2			26	2	3		16
28	08	2012	19	8	39	5	54		10		4				1			50	3	2		6
28	09	2012	22	15	42	8	43		5		4				2			32	7	6		17
28	10	2012	35	17	26	12	12		11		2				4			51	3	2		13
28	11	2012	26	10	31	6	9		18		7				3			29	3	2		11
28	12	2012	38	12	45	8	27		14		5				3			26	3	5		8
29	01	2012	33	12	22	5	6		31		3				7			38	1	3		19
29	02	2012	21	9	14	4	4		4		1				3			29		2		4
29	03	2012	20	11	12	3	12		17		4				2			28	2	5		7
29	04	2012	51	9	22	4	19		20		7				5			33	1	4		9
29	05	2012	15	9	13	4	6		8		3				2			31	1	4		7
29	06	2012	33	17	28	9	10		14		3				6			43	6	4		19
29	07	2012	37	10	24	6	12		9		4				2			37	2	2		15
29	08	2012	19	8	23	8	10		8		3				2			25	5	4		6
29	09	2012	18	15	37	7	22		17		5				1			34	4	5		14
29	10	2012	32	7	13	6	11		15		3				3			39	1	2		14
29	11	2012	15	10	21	10	15		7		3				3			35	2	5		8
29	12	2012	53	16	66	4	50		10		3				2			39	2	2		12
30	01	2012	35	15	26	4	10		8		3				1			27		3		9
30	03	2012	25	7	25	9	8		6		4				5			30	6	3		7
30	04	2012	48	10	14	5	15		18		4				1			49		2		11
30	05	2012	18	8	20	7	14		5		2				4			21		2		6
30	06	2012	21	17	34	10	9		10		2				6			24	8	4		15
30	07	2012	19	6	27	6	18		2		1				2			24	1	2		11
30	08	2012	25	10	18	4	22		6		2				1			27	2	2		9
30	09	2012	22	16	23	6	12		8		5				1			27	6	2		22
30	10	2012	24	11	20	6	13		7		2				3			34	2	2		9
30	11	2012	25	15	26	7	10		14		4							52	4	5		18
30	12	2012	57	11	34	5	26		11		4				1			24	5	1		5
31	01	2012	24	13	18	3	11		22		4							32		3		12
31	03	2012	22	19	28	10	18		18		4				3			32	2	6		14
31	05	2012	32	17	26	6	28		7		2				3			26	2	4		10
31	07	2012	29	7	28	6	29		8		4				1			20	4	4		13
31	08	2012	21	19	35	11	17		13		4				2			38	2			8
31	10	2012	24	13	22	6	19		16		5				3			36	5	1		8
31	12	2012	9	5	24	4	14		5		2				2			11	1	4		8
01	01	2013	27	15	52	4	22		4		5				3			18	2	2		20
01	02	2013	31	14	12	6	4		5		6				4			18	3	3		10
01	03	2013	58	16	23	5	10		28		11				5			44	4	3		10
01	04	2013	25	10	24	9	13		10		5							28	4	1		9
01	05	2013	26	9	18	8	10		5		2				2			16	3	3		7
01	06	2013	15	11	36	11	7		9		10				4			17	1	1		10
01	07	2013	31	8	23	6	23		14		4				3			39	3	2		11
01	08	2013	21	11	24	4	11		5		3				3			27	3	4		10
01	09	2013	24	11	22	11	8		12		4				2			29	4	4		11
01	10	2013	29	7	22	4	8		13		4				2			32	5	5		8
01	11	2013	17	10	28	9	21		14		7				3			39	3	4		9
01	12	2013	30	16	35	8	19		34		10		10					53	4	4		8
02	01	2013	31	19	52	7	62		13		3				4			29	3			13
02	02	2013	37	13	30	13	13		14		2				3			27	7	4		11
02	03	2013	33	14	20	10	13		11		4				5			39	1	7		10
02	04	2013	44	7	25	5	13		8		4				3			31	6	1		5
02	05	2013	16	11	23	7	9		3		5				2			27	4	4		7
02	06	2013	39	19	43	5	24		11		5				4			52	6	2		13
02	07	2013	12	13	12	3	16		19		9				1			25	3	2		5
02	08	2013	16	15	23	6	15		14		6				6			52	3	3		14
02	09	2013	16	12	26	5	12		5		1				3			24		10		8
02	10	2013	44	17	23	10	19		19		3				5			54	2	3		7
02	11	2013	24	12	25	10	23		8		2				4			30	2	4		11
02	12	2013	25	12	22	5	14		19		8		12		5			32	3	4		10
03	01	2013	21	16	46	4	26		24		7							52	3	3		9
03	02	2013	26	11	35	5	33		13		1				3			31	2	3		6
03	03	2013	28	11	25	5	12		8		4				5			24	6	4		7
03	04	2013	21	10	27	3	13		10		6				6			21	3	7		7
03	05	2013	27	21	22	5	8		6		4				3			35	6	3		7
03	06	2013	44	11	17	5	11		30		6				4			37	6	5		13
03	07	2013	19	14	14	7	4		9		2				1			20	2	5		14
03	08	2013	27	15	23	10	9		14		4				2			33	4	6		11
03	09	2013	47	14	26	11	7		9		2				2			30	1	5		5
03	10	2013	25	8	34	6	27		10		2				3			37	5	2		4
03	11	2013	17	17	33	10	19		3		8				3			23	4	2		18
03	12	2013	25	12	19	9	10		5				17		3			26	3	1		9
04	01	2013	22	17	32	7	16		14		4							25	2	2		19
04	02	2013	57	13	27	4	15		14		8				2			42	5	1		13
04	03	2013	10	6	33	9	6		11		1				4			26	2	4		13
04	04	2013	13	10	21	6	6		12		3				5			35	1	4		15
04	05	2013	19	11	17	8	10		8		7				3			26	5	5		14
04	06	2013	21	12	13	4	6		6		5				4			20	1	5		5
04	07	2013	26	10	21	4	11		16		1				7			23	2	4		11
04	08	2013	39	20	40	11	17		7		1				3			34	2	2		15
04	09	2013	57	15	18	10	16		26		8				1			42	5	3		9
04	10	2013	60	16	19	9	4		28		10				5			36	6	3		9
04	11	2013	41	7	27	3	53		9		8				3			29	1	8		8
04	12	2013	14	12	18	8	14		11		1		10		3			42	4			8
05	01	2013	24	12	31	6	9		5		6				4			17	1	2		11
05	02	2013	23	15	28	5	8		16		5				3			15	2	2		11
05	03	2013	12	5	38	5	15		11		5							29	1	6		7
05	04	2013	54	12	31	6	14		22		11				7			41	6	4		8
05	05	2013	26	15	69	12	48		13		6				2			30	3	2		12
05	06	2013	20	8	19	4	10		10		2							33	3	5		13
05	07	2013	34	18	34	9	9		15		3				6			41	6	5		22
05	08	2013	14	11	30	4	17		13		4				2			25	4	1		12
05	09	2013	24	12	20	11	25		8		9				5			34	4	5		12
05	10	2013	22	12	34	7	10		18		5				4			28	2	2		9
05	11	2013	43	13	28	5	9		7		2				2			31	1	1		6
05	12	2013	25	11	32	8	28		11		7		8		3			53	3	6		6
06	01	2013	41	11	25	1	21		9		1				5			31	3	3		6
06	02	2013	20	8	23	9	17		8		5				2			25	4	4		7
06	03	2013	14	10	25	6	19		11		2				2			19	4	2		8
06	04	2013	24	10	25	7	17		7		6				4			25	6	4		13
06	05	2013	23	12	30	4	12		14		2				2			48	4	3		9
06	06	2013	11	4	19	3	10		13		5				4			37	2	1		8
06	07	2013	51	16	25	9	16		5		2				4			63	6	3		16
06	08	2013	18	8	35	8	10		6		2							30	4	2		13
06	09	2013	22	16	44	8	27		7		6				1			46	4	7		23
06	10	2013	20	14	31	9	17		10		7							29	3	2		15
06	11	2013	62	18	20	5	23		37		7							55	5	4		10
06	12	2013	25	11	25	9	22		13		4		16		6			41	2	5		14
07	01	2013	13	11	20	6	15		8		3				3			27	1	5		11
07	02	2013	35	9	41	11	27		9		4				2			41	3	5		10
07	03	2013	40	11	29	1	12		3		1				4			28	3	3		5
07	04	2013	30	11	27	9	7		9		3				4			23	7			12
07	05	2013	13	13	28	11	10		7		2				3			20	1	3		9
07	06	2013	34	17	26	8	13		16		1				4			35	2	3		11
07	07	2013	31	20	22	4	14		11		6				7			36	3	2		11
07	08	2013	17	11	19	8	10		7		5				4			25	3	4		8
07	09	2013	21	11	27	12	13		14		2				2			33	7	1		20
07	10	2013	19	10	25	3	20		13		2				1			30	2	2		8
07	11	2013	28	16	26	7	22		13		4				3			41	1	5		11
07	12	2013	38	12	47	15	25		11		3		7		1			37	6	8		14
08	01	2013	19	16	25	6	10		9						4			22	4	6		18
08	02	2013	33	18	64	5	35		13		6				5			46	4	6		7
08	03	2013	38	10	30	4	10		6		4				3			41	6	6		12
08	04	2013	29	10	22	4	14		16		3				7			26	3	2		10
08	05	2013	18	11	24	9	10		10		2				4			27	5	3		10
08	06	2013	24	15	28	6	11		18		4				5			39	1	5		14
08	07	2013	34	8	32	3	20		10		4				6			30	2	4		14
08	08	2013	14	15	11	13	8		5		1				2			26	4	3		3
08	09	2013	30	18	29	9	4		8		5				3			37	1	3		17
08	10	2013	26	10	21	6	4		6		4				2			28		2		6
08	11	2013	20	18	39	7	14		10						3			46	7	5		15
08	12	2013	33	13	29	6	15		9		4		16		7			36	1	3		11
09	01	2013	39	6	23	5	17		15		1				1			30	1	7		4
09	02	2013	44	26	51	3	45		15		6				5			57	7	4		8
09	03	2013	32	16	36	10	14		10		5				4			29	4	5		7
09	04	2013	17	13	14	6	5		6		4				5			23	4	4		7
09	05	2013	23	4	25	5	13		7		3				4			28	2	2		13
09	06	2013	30	11	24	10	13		11		2				3			37	3	3		14
09	07	2013	24	12	27	6	19		15		6				4			37	4	4		10
09	08	2013	29	16	34	6	5		7		3				1			28	8	7		17
09	09	2013	23	7	21	6	13		6		3				2			38	5	1		11
09	10	2013	19	18	26	5	9		11						2			28	1	3		13
09	11	2013	24	22	32	9	16		9		6				3			39		3		12
09	12	2013	21	14	28	11	13		11		5		12		3			37	3	1		13
10	01	2013	67	23	25	6	15		29		9				1			67	9			7
10	02	2013	37	10	32	8	27		10		2				5			32	5	1		14
10	03	2013	52	10	35	9	12		7		4				2			17	7	4		13
10	04	2013	17	9	32	2	11		4		4				3			26	6	2		11
10	05	2013	26	12	35	11	13		8		6				7			39	3	10		17
10	06	2013	23	10	22	7	15		5		3				5			36	3	4		13
10	07	2013	26	7	16	6	12		9		3				4			21	4	3		9
10	08	2013	22	13	33	9	16		12		4				3			34	1	3		18
10	09	2013	20	7	16	10	12		7		4				1			37	1	4		16
10	10	2013	19	12	29	7	11		7		4				1			42	6	6		14
10	11	2013	27	13	24	9	12		6		1				4			37	4	3		11
10	12	2013	33	11	13	8	27		12		6		10		2			36	4	4		7
11	01	2013	61	13	31	3	13		22		5				2			36	4	2		7
11	02	2013	17	3	26	7	11		7		2				3			9		1		11
11	03	2013	27	11	13	4	19		11		2				8			25	5	6		9
11	04	2013	29	6	13	6	8		8		3				5			38	3	1		6
11	05	2013	29	22	32	5	17		7		1				3			39	5	5		17
11	06	2013	35	10	37	7	12		6		5				3			24	2	1		18
11	07	2013	14	15	16	8	14		10		3				2			16	3	4		9
11	08	2013	30	13	31	15	10		17		5				3			30	3	2		5
11	09	2013	14	15	31	5	8		6		3				3			25	1	3		9
11	10	2013	27	16	30	6	19		5		5				3			43	4	7		15
11	11	2013	22	10	21	12	15		10		6		7		6			31	3	2		9
11	12	2013	49	10	33	9	22		18		2		13		1			42	3	3		7
12	01	2013	72	10	36	5	11		10						2			40	8	1		6
12	02	2013	17	6	25	9	18				4				2			19	2	1		8
12	03	2013	18	8	22	5	11		9		2				6			29		1		9
12	04	2013	43	14	31	11	10		8		3				4			34	3	3		11
12	05	2013	28	9	19	1	12		8		8				4			27	10	3		26
12	06	2013	27	9	26	10	1		12		3				2			36	2	3		12
12	07	2013	30	9	22	8	10		15		11				6			30	2	8		12
12	08	2013	22	7	27	6	6		9		7							37	5	5		10
12	09	2013	22	10	21	3	11		8		2				6			41	1	3		14
12	10	2013	25	11	38	3	10		16		7				2			26	1	3		8
12	11	2013	15	5	25	6	10		10		3		9		2			25	4	6		7
12	12	2013	22	14	28	4	16		5		4		16		5			29	1	3		7
13	01	2013	53	9	41	9	25		7		4				3			32		7		12
13	02	2013	25	14	44	2	12		8		6				2			26	5			11
13	03	2013	30	11	16	10	17		9		3				2			23	4	7		18
13	04	2013	54	14	26	8	26		8		7				4			42	5	3		13
13	05	2013	24	11	24	7	10		9		3				2			29	3	5		13
13	06	2013	27	4	25	6	10		13		3				1			37	1	6		7
13	07	2013	37	16	25	7	13		6		6				1			38	5	3		16
13	08	2013	24	15	23	10	11		7		4				1			30	3	3		16
13	09	2013	29	18	31	4	12		13		9				5			30	6	3		21
13	10	2013	23	14	34	9	6		9		5				2			21	2	3		8
13	11	2013	15	12	34	6	9		4		8		9		1			31	2	8		9
13	12	2013	31	15	22	8	12		12		4		12		1			38	3	4		19
14	01	2013	30	18	38	9	19		14		5							23	4	6		14
14	02	2013	20	10	22	5	9		4		1				3			18	2	5		11
14	03	2013	19	12	20	3	26		8		5				3			25	1	3		10
14	04	2013	23	13	22	6	10		17		9				6			39	6	2		6
14	05	2013	20	8	15	3	6		9		2				2			25	2	3		11
14	06	2013	27	14	37	8	11		12		6				1			30	4	5		15
14	07	2013	38	18	35	10	10		12		3				2			39	4	1		15
14	08	2013	20	12	29	10	23		12		2				1			31	4			14
14	09	2013	35	12	26	4	18		11		1				2			44	3	5		16
14	10	2013	31	19	21	6	13		9		7				1			30	3	1		8
14	11	2013	31	18	52	6	10		9		3		11		4			46	4	2		12
14	12	2013	29	18	43	12	18		11		2		15		2			36	8	4		11
15	01	2013	51	11	29	5	12		13		4				3			27	3	3		13
15	02	2013	32	9	31	7	15		4		4				2			27	5	2		9
15	03	2013	17	12	33	11	22		15		6				3			32	2	3		16
15	04	2013	25	7	11	4	9		7		2				3			26		3		13
15	05	2013	19	13	15	8	8		10		4							29	4	4		15
15	06	2013	30	17	33	8	18		10		4				3			26	3	4		1
15	07	2013	24	15	30	6	15		9		4				2			28	2	3		11
15	08	2013	24	10	18	6	21		13		8				3			27	2	9		13
15	09	2013	27	10	18	8	15		5		7				6			26	1	1		10
15	10	2013	43	12	23	6	13		13		2							31	3	3		8
15	11	2013	27	18	51	2	17		15		3		21		4			54	6	3		15
15	12	2013	50	11	29	18	6		9		14		8		1			42	3	2		14
16	01	2013	27	7	22	5	20		10		2				1			30	4	3		11
16	02	2013	27	15	22	7	13		4		3				3			21	2	4		9
16	03	2013	27	11	38	10	24		4		2				2			26	1	2		12
16	04	2013	18	11	16	7	15		5		3				5			33	2	6		13
16	05	2013	15	13	41	6	25		6						3			31	3	2		14
16	06	2013	26	9	73	11	44		6		4				7			32		2		15
16	07	2013	20	12	23	5	9		12		3				1			24	1	2		10
16	08	2013	18	17	43	4	26		12		1				3			22	4	3		9
16	09	2013	12	11	73	9	35		9		2				1			23	3	2		13
16	10	2013	54	17	30	4	43		17		6				2			46	5	7		12
16	11	2013	18	7	24	9	20		6		5		6		4			33	5	1		10
16	12	2013	20	14	26	6	8		5		4		15		3			26	6	1		13
17	01	2013	39	10	17	4	20		13		6				6			36	3	2		8
17	02	2013	27	9	29	8	8		8		6				1			13	1			8
17	03	2013	38	12	20	8	25		16		8				3			40	2	1		13
17	04	2013	29	8	15	8	7		12		4				2			28	3	1		8
17	05	2013	17	29	27	3	24		27		21				4			42	2	7		16
17	06	2013	42	15	27	9	22		6		1				2			25	6	4		19
17	07	2013	17	11	23	7	10		8		3				5			22	3	4		8
17	08	2013	29	16	55	9	24		6		3				2			25	4	8		16
17	09	2013	71	8	33	6	35		11		3				1			46	2	5		7
17	10	2013	37	8	25	8	18		11		4				2			35	3	1		8
17	11	2013	74	16	35	7	24		43		19		20		2			72	5	2		18
17	12	2013	26	13	24	6	11		12		2		18		6			25		1		12
18	01	2013	28	14	47	9	24		14		5				2			50	2	8		9
18	02	2013	15	7	21	6	11		4		2				1			26		1		6
18	03	2013	22	17	28	3	9		18		4							31	1	1		11
18	04	2013	11	8	23	6	4		8		3				3			30	4	3		8
18	05	2013	24	15	33	6	21		18		2				1			28	1	2		13
18	06	2013	13	7	20	10	9		7		3				2			22	2	4		10
18	07	2013	17	14	27	8	12		6		3				4			31	1	2		8
18	08	2013	39	11	25	6	16		18		9				2			35	3	5		13
18	09	2013	23	11	18	6	23		10		4				2			25	1	2		12
18	10	2013	28	11	24	3	22		13		7				3			35	3	3		14
18	11	2013	23	9	36	16	17		17		2		11		2			20	2	3		16
18	12	2013	22	19	31	4	10		11		5		15		3			30	4	5		14
19	01	2013	40	19	32	10	16		15		2				6			27	7	1		4
19	02	2013	17	12	19	5	10		15		5				4			21		2		5
19	03	2013	20	6	31	3	18		4		4				2			27	2	1		10
19	04	2013	27	12	33	8	17		10						6			30	1	2		11
19	05	2013	27	11	31	10	13		11		7				4			27	3	5		19
19	06	2013	19	12	38	11	26		9		3				1			22	2	2		15
19	07	2013	54	12	55	11	52		16		2				3			54	5	6		11
19	08	2013	34	13	18	5	18		7		2				5			31	1	5		11
19	09	2013	24	11	20	7	12		6		1				6			25	3	2		11
19	10	2013	22	9	36	9	8		10		2				3			36	3	4		6
19	11	2013	21	10	16	6	7		14		2		18		2			35	5	5		7
19	12	2013	29	8	35	8	13		13		6		11		1			42	6	3		13
20	01	2013	37	16	29	2	20		13		3				2			32	8	2		10
20	02	2013	22	8	29	9	8		10		3				1			23	2	4		10
20	03	2013	25	9	38	5	16		5		3				3			28	2	5		6
20	04	2013	31	14	30	11	13		17		7				6			31	4	4		13
20	05	2013	17	8	31	5	10		4		1							24	1	2		9
20	06	2013	20	5	49	12	23		3		6				5			27	1	4		11
20	07	2013	38	22	52	13	22		12		5				11			26	1	2		9
20	08	2013	20	15	13	5	11		10		2				5			25	3	3		21
20	09	2013	27	18	50	6	9		11		4				3			35	1	5		12
20	10	2013	24	10	39	9	12		6		5				1			23	5	3		8
20	11	2013	10	8	30	6	18		8				15		2			31	6	3		4
20	12	2013	57	19	46	6	23		11		5		13		4			48	7	5		22
21	01	2013	24	9	33	1	27		18		5				3			35	2	7		8
21	02	2013	15	5	24	12	8		8		6				2			24	5	2		6
21	03	2013	39	9	23	4	15		11		6				4			31	5	2		7
21	04	2013	27	13	32	9	14		26		10				5			25	5	2		14
21	05	2013	25	12	10	8	20		7		3				5			28	6	3		13
21	06	2013	20	10	47	9	21		11		1				3			21	7	6		21
21	07	2013	43	8	50	6	45		8		2				4			26	3	6		6
21	08	2013	13	7	28	4	9		5		2				2			30	4	3		5
21	09	2013	25	12	36	8	26		11		1				1			36		1		12
21	10	2013	24	9	21	6	12		9		1				3			28	5	5		9
21	11	2013	18	12	27	8	15		7		2		4		3			46	3	6		9
21	12	2013	87	19	64	14	55		16		8		24		2			70	12	6		23
22	01	2013	13	17	29	3	19		13		2				2			27	3	4		13
22	02	2013	32	11	59	5	4		13		1				2			36	2	2		7
22	03	2013	30	17	22	5	13		10		9				1			34	5	3		16
22	04	2013	16	15	12	8	8		6		1				5			29	2	4		5
22	05	2013	33	11	29	7	34		8									23	4	3		11
22	06	2013	37	14	29	7	14		13		3				6			27	4	4		23
22	07	2013	22	11	32	9	37		13		3				4			29	4	4		14
22	08	2013	18	13	18	5	12		9		1				4			31		2		14
22	09	2013	33	8	53	5	38		13		7				5			25	2	2		10
22	10	2013	25	7	16	9	9		17		2							20	3			11
22	11	2013	43	10	35	11	33		19		7		15		2			45	5	2		20
22	12	2013	45	14	42	9	43		28		10		13		1			57	7	8		23
23	01	2013	24	14	22	5	9		6						4			35	2	1		12
23	02	2013	27	12	26	7			7		3				1			23	2	4		13
23	03	2013	25	13	24	8	21		13		5				4			30	5	8		10
23	04	2013	18	9	21	2	24		10		3				1			33	1	2		11
23	05	2013	21	9	18	7	13		12		3				2			31	3	1		6
23	06	2013	38	10	18	8	8		25		12							33	1	6		15
23	07	2013	38	11	23	5	13		17		4				2			45		3		5
23	08	2013	20	15	31	8	13		11		4				2			30	6	5		15
23	09	2013	29	12	24	3	19		14		3				3			35	5	6		13
23	10	2013	12	8	26	6	8		15		1				1			22	1	1		11
23	11	2013	52	22	34	8	38		30		8		13		2			59	9	1		12
23	12	2013	65	16	38	6	36		20		7		9		2			45	6	2		16
24	01	2013	34	9	24	6	12		3		2				2			27	1			10
24	02	2013	31	11	18	8			4		6				2			18	4	2		4
24	03	2013	35	13	28	3	25		9		2				2			33	2	3		7
24	04	2013	15	11	26	5	11		12		6				3			27	4	7		11
24	05	2013	54	16	25	10	25		22		8				5			55	2	4		14
24	06	2013	27	9	39	6	15		5		2				8			32	1	4		17
24	07	2013	45	12	32	10	12		32		4				6			42	9	4		6
24	08	2013	23	16	25	5	8		12		3				1			40	5	6		16
24	09	2013	29	19	19	6	25		7		13				4			32	3	1		4
24	10	2013	25	17	36	8	27		6		3				1			26	6	3		10
24	11	2013	53	9	34	4	16		22		1		10		4			41	3			10
24	12	2013	62	8	13	6	14		16		7		12		3			30	3	1		14
25	01	2013	43	17	22	10	20		14		10				3			43	4	1		7
25	02	2013	24	7	28	7	5		8		2				4			27	2	4		10
25	03	2013	32	8	19	2	13		12		1				3			29	2	3		13
25	04	2013	27	6	22	12	6		9		5				2			22	4	4		14
25	05	2013	22	5	17	6	14		10		3				7			29	1	1		10
25	06	2013	31	10	19	9	15		11		1				3			27	5	5		26
25	07	2013	33	9	24	9	29		18		4				5			35	2	2		19
25	08	2013	26	17	37	11	18		13		4				6			37	3	1		12
25	09	2013	20	5	17	6	11		8		2				3			28	2	3		9
25	10	2013	35	18	30	10	32		17		1				3			41	4	5		14
25	11	2013	53	22	33	1	14		16		7		15		3			55	1	2		8
25	12	2013	41	13	15	6	6		10		3		8		1			21	2	3		11
26	01	2013	75	23	28	10	21		19		11				2			38	3	2		7
26	02	2013	25	8	17	8	24		10		3				1			34	4	1		8
26	03	2013	37	11	22	7	9		10		3				4			27	2	6		8
26	04	2013	25	12	26	11	9		14		1				5			27	5	2		7
26	05	2013	25	15	28	4	7		11		2				1			27	5	4		11
26	06	2013	25	7	23	9	10		7		4				5			25	3	1		10
26	07	2013	37	22	40	5	26		13		1				5			35	7	3		18
26	08	2013	32	14	50	9	36		7		7							25	3	1		8
26	09	2013	30	7	21	4	15		12		2				7			25	3	1		3
26	10	2013	21	11	33	5	16		8		3				1			25	1	6		18
26	11	2013	33	12	28	6	29		10		3		22		2			49	3	3		4
26	12	2013	28	11	50	6	12		11		1		4		3			23	2			9
27	01	2013	45	9	32	10	10		17		5				1			29	1	4		8
27	02	2013	25	16	20	7	8		12		3				4			27	4	4		11
27	03	2013	29	12	21	6	9		17		6				2			34	4	7		8
27	04	2013	22	16	26	9	15		9		1				3			30	3	5		8
27	05	2013	54	5	40	6	20		9		4				4			34	2	1		12
27	06	2013	29	11	22	11	9		8		4				4			26	3	1		13
27	07	2013	32	17	22	9	15		11		3				3			21	7	3		7
27	08	2013	21	11	29	8	14		14		9				7			23	3	2		7
27	09	2013	42	10	38	9	11		9		5				4			30	6	3		10
27	10	2013	27	6	23	10	15		12		2							26	1	1		8
27	11	2013	13	17	26	6	13		5		4		13		2			23	2	4		16
27	12	2013	24	8	41	7	6		12		3		7		3			29	2	1		9
28	01	2013	20	9	34	4	5		12		1				1			20	2	4		15
28	02	2013	29	6	24	7	11		16		2				1			24	4	6		8
28	03	2013	37	8	34	5	21		5		6				5			54	3	5		23
28	04	2013	25	16	33	8	13		7		2				8			20	4	3		6
28	05	2013	34	12	23	7	27		14		5				2			35	3	6		10
28	06	2013	26	14	26	6	7		14		8				1			27	3	7		6
28	07	2013	17	10	36	8	14		6		5				2			31	5	4		8
28	08	2013	13	9	15	5	9		6						2			25	2	3		8
28	09	2013	25	15	26	14	20		17		1				2			30	7	2		11
28	10	2013	32	16	20	4	9		7		4				3			27	1	1		10
28	11	2013	22	14	26	8	10		8		2		10		2			33	3	5		14
28	12	2013	41	18	58	6	24		17		2		8		2			35	2	4		11
29	01	2013	28	11	12	4	13		13		3				3			26	1	1		11
29	03	2013	14	17	32	6	42		10		7				3			35	4	2		14
29	04	2013	13	9	26	6	10		2		2				4			27	4	1		24
29	05	2013	44	10	31	8	19		12		2				5			40	3	8		11
29	06	2013	24	19	37	16	10		7		3				4			32	3	5		16
29	07	2013	24	11	28	7	12		5		1				1			29	4	4		8
29	08	2013	16	12	29	7	10		6						2			33	1	7		17
29	09	2013	63	11	30	4	19		19		3				3			34	2	2		13
29	10	2013	17	9	27	4	5		9		2				3			24	3	1		9
29	11	2013	30	15	16	9	9		4		6		27		5			42	4	4		9
29	12	2013	31	14	35	6	13		13		2		5		5			22	4	1		9
30	01	2013	34	17	30	2	5		8		5				1			21		2		11
30	03	2013	26	11	42	4	12		13		7				2			24	4	2		16
30	04	2013	18	8	15	6	8		11		5				5			34	3	7		9
30	05	2013	43	7	24	12	14		8		2				6			28	4	1		13
30	06	2013	49	6	25	10	21		11		9				3			31	3	2		15
30	07	2013	13	18	26	8	5		4		3				2			19	6	4		5
30	08	2013	24	17	30	9	9		11		3				5			38	5	3		14
30	09	2013	22	5	15	7	25		9		5				3			21	4	10		9
30	10	2013	25	7	13	5	9		10		1				1			21		4		6
30	11	2013	43	23	24	15	18		29		10		20		4			47	3	3		12
30	12	2013	25	10	27	2	8		10		1		11		1			24		2		11
31	01	2013	35	8	17	5	6		8		3							30	4	2		15
31	03	2013	43	22	44	6	13		16		7				5			42	3	3		19
31	05	2013	26	8	20	3	13		19		3							28	6	1		3
31	07	2013	21	8	25	5	8		5		4				4			24	2	2		8
31	08	2013	17	14	38	4	8		10		4				1			53	3	8		16
31	10	2013	19	18	22	11	28		17		8				3			36	3	3		10
31	12	2013	22	15	28		9		11		3		6		4			20	2	2		10
01	01	2014	20	10	44	4	12		10		6		2		3			20				11
01	02	2014	32	9	30	6	13		4		2		9		5			37	5	3		15
01	03	2014	68	34	43	8	19		17		11		32		8			58	4	2		16
01	04	2014	31	5	16	15	16		14		2		17		3			29	5	1		10
01	05	2014	16	13	35	10	18		13		3		15		1			29	1	4		11
01	06	2014	44	12	28	7	6		18		3		18		1			41	7	4		9
01	07	2014	23	8	22	5	3		3		2		16		3			25	2	2		9
01	08	2014	22	11	33	8	7		8		1	3	18		1			39	3	5		18
01	09	2014	37	17	22	8	8		10		4		13		2			30	3	4		10
01	10	2014	19	9	26	6	9	13	5	9		2	14		3			30	3	3		7
01	11	2014	32	17	38	6	15	20	9	9	7	10	10		1		5	43	4	2	12	10
01	12	2014	30	10	18	7	14	15	5	9	2	6	11		3		9	25	8	3	20	15
02	01	2014	23	19	34	2	18		6		2		15		5			20	2	2		12
02	02	2014	28	16	24	10	14		14		6		17		1			19	1	3		13
02	03	2014	15	6	25	2	10		9		4		22		5			24	2	4		7
02	04	2014	28	11	28	1	10		13		3		14		5			29		3		14
02	05	2014	14	11	26	6	6		8		5		14		1			36	4			6
02	06	2014	46	8	24	6	5		14		4		8		2			28	1	4		17
02	07	2014	16	6	19	9	9		7		2		8		3			32	3			8
02	08	2014	22	15	28	8	12		10		6	4	14		4			43	2	4		12
02	09	2014	11	13	32	8	11		8		2	2	7		3			28	1	1		10
02	10	2014	12	15	13	11	13	9	6	7	3	4	10		4			25	1	3		9
02	11	2014	25	10	31	13	24	22	12	11	7	5	10		3		4	25	2	6	17	19
02	12	2014	14	10	25	4	9	15	9	10	3	4	13		3		4	30		1	11	12
03	01	2014	14	13	47	7	27		9		4		9		2			32	3	2		10
03	02	2014	17	11	18	4	6		11		2		9		2			29	6	1		19
03	03	2014	11	9	20	6	9		12		1		10		3			26		1		6
03	04	2014	23	16	29	7	21		15		3		24		1			28	3	3		6
03	05	2014	13	15	26	5	9		9		10		18					29	3	2		13
03	06	2014	13	10	21	6	10		22		3		15		4			27	3	1		7
03	07	2014	19	11	24	2	9		13		3		14		3			23	3	2		16
03	08	2014	18	9	32	9	8		8		4	5	17		3			34	1	3		9
03	09	2014	18	13	27	8	19		11		4	4	15		3			42	5	7		9
03	10	2014	26	13	15	4	15	10	15	13	4	3	14		1			34	2	2		24
03	11	2014	29	8	8	3	8	25	6	5	4	8	17		2		6	37	3	6	18	9
03	12	2014	26	4	35	4	10	13	4	10	2	6	10		3		8	26	1	3	15	9
04	01	2014	20	15	58	4	24		11		2		9		1			23	4	2		12
04	02	2014	14	11	18	10	18		13		3		12					27	1	3		3
04	03	2014	26	6	32	6	18		2		4		14		3			13	2	2		13
04	04	2014	23	15	27	5	27		25		17		19		2			46	3	5		7
04	05	2014	25	8	23	8	14		5		3		10		1			27	4	5		12
04	06	2014	22	12	33	4	9		9		2		13		5			27	2	4		15
04	07	2014	20	16	26	9	12		6		4		9		5			42	1	4		14
04	08	2014	13	7	18	5	5		8		5	1	13		3			33	2	4		8
04	09	2014	20	16	28	4	19	3	19		4	4	21		2			43	2	3		11
04	10	2014	19	6	30	8	20	9	14	10	6	5	16		2			31	4	1		25
04	11	2014	21	10	16	6	20	17	6	2	2	3	9		1		1	25	2		15	11
04	12	2014	27	14	28	5	31	11	8	5	4	5	17		3		3	41	3	1	9	5
05	01	2014	23	9	22	6	22		7		2		11		3			13	1	4		16
05	02	2014	11	10	21	4	5		8		8		11		5			32	2	4		7
05	03	2014	29	12	52	7	26		10		5		19		3			32	2	4		8
05	04	2014	17	9	36	12	8		8		1		21		5			27	2	2		12
05	05	2014	17	9	13	6	13		7		3		15		1			34		5		12
05	06	2014	23	20	42	5	8		5		5		13		1			27	2	3		12
05	07	2014	21	8	18	3	7		10				15		4			24	8	2		17
05	08	2014	17	6	19	5	22		16		1	4	14		5			37	6	4		16
05	09	2014	27	13	49	10	30	11	14		5	8	28		3			51	2	2		18
05	10	2014	20	19	18	5	7	15	8	4	5	2	19					26	3	4		9
05	11	2014	28	9	20	4	37	17	10	6	3	2	14		2		2	36	3	3	20	4
05	12	2014	45	13	47	7	20	28	27	13	8	6	19				3	41	6	3	32	11
06	01	2014	14	12	25	3	29		9		1		8					28	3	1		5
06	02	2014	20	8	26	9	9		3		3		12					27		8		5
06	03	2014	37	21	18	10	12		18		4		10		2			33	3	1		4
06	04	2014	20	9	25	6	15		13		5		14		3			34	3	5		14
06	05	2014	16	9	21	8	6		8		6		10		1			38	2	2		13
06	06	2014	18	11	46	7	35		7		3		24					31	5	5		12
06	07	2014	30	11	25	5	6		6		5		23		2			30	3	1		18
06	08	2014	13	11	26	5	11		10		2	7	9		4			26	1	7		11
06	09	2014	26	18	24	8	9	11	6		2	4	25		3			33	3	3		10
06	10	2014	12	17	19	3	10	12	12	13	3	5	19		4			24	1	2		5
06	11	2014	19	7	19	4	17	12	14	9	7	4	18		3		6	26	3	2	23	15
06	12	2014	29	16	42	8	18	18	19	17	7	4	22		2		9	37	3	5	23	16
07	01	2014	22	8	26	7	6		4		4		14		2			24	1	5		9
07	02	2014	14	10	28	11	14		3		5		16		1			29	1	5		22
07	03	2014	25	9	27	6	12		9		4		12		3			29	4	7		13
07	04	2014	15	12	17	7	10		8		1		7		5			20	2	3		7
07	05	2014	15	3	27	9	12		11		3		16		4			26		1		16
07	06	2014	23	13	63	12	18		12		7		19		2			30	6	3		13
07	07	2014	18	7	26	5	9		18		3		10		3			21	2			15
07	08	2014	7	13	26	5	12		12		5	1	11					34	5	1		9
07	09	2014	7	17	32	7	20	12	5		4	3	17		2			45	4	3		10
07	10	2014	18	11	21	7	12	8	5	7	5	3	20		1			33	2	2		5
07	11	2014	33	7	30	9	26	22	12	15	2	2	15		3		4	51	8	5	24	14
07	12	2014	17	11	35	6	12	29	12	9	9	8	27				5	49	3	2	19	16
08	01	2014	15	8	22	3	7		11				12		2			24	3	2		5
08	02	2014	29	11	32	12	15		8		5		16		6			32	3	2		10
08	03	2014	40	18	35	10	13		40		9		11		4			34	1	3		6
08	04	2014	7	8	17	6	12		9		3		9		7			21	5	4		18
08	05	2014	21	6	22	5	15		12		3		22		4			40	1	3		7
08	06	2014	21	12	39	17	6		6		3		20					33	5	3		13
08	07	2014	38	8	20	7	22		11		2	1	13					40	6	3		9
08	08	2014	22	19	28	8	14		12		2	4	14		2			29	2	7		10
08	09	2014	20	9	26	6	11	11	4		2	4	18					28	4	3		9
08	10	2014	21	9	19	7	7	9	7	7	2	2	19		1			34	4			7
08	11	2014	19	10	35	14	14	19	8	13	4	4	8		5		13	27	3	1	27	10
08	12	2014	9	11	17	5	3	19	5	8	3	1	19		3		8	32	2		16	12
09	01	2014	40	11	25	9	10		10		3		15		1			29	1	4		8
09	02	2014	16	13	32	6	11		9		6		18		2			34	1	4		11
09	03	2014	16	10	36	4	13		6		9		17		6			25		1		11
09	04	2014	12	9	22	8	13		7		2		8					27		6		12
09	05	2014	28	13	18	9	17		17		8		21		2			43	1	2		15
09	06	2014	16	10	24	5	12		9		7		14		3			27		1		23
09	07	2014	26	15	26	5	15		10		4	7	15		2			27	2	1		7
09	08	2014	27	11	24	5	38		16		3	6	14		4			56	2	3		11
09	09	2014	18	5	22	7	10	10	5		4	4	17		1			35	7	2		9
09	10	2014	20	11	24	7	12	9	13	7	4	1	12		1			29	5			10
09	11	2014	30	13	25	5	11	21	27	6	1	3	11		4		5	30	1	4	31	18
09	12	2014	22	11	27	10	11	12	12	9	3	2	8		2		4	26	1	5	14	12
10	01	2014	14	21	35	9	8		6		2		15		4			28	2	4		16
10	02	2014	9	15	19	4	9		3		1		14		5			24	2	3		16
10	03	2014	10	9	22	9	8		7		4		13		4			28	2	5		13
10	04	2014	16	14	23	5	12		14		4		9		4			27	2	7		5
10	05	2014	18	10	37	11	43		20		3		14		3			40	4	4		10
10	06	2014	18	7	20	4	12		18		14		9		2			49	1	5		11
10	07	2014	44	10	20	3	50		19		16	6	8		3			56	4	3		3
10	08	2014	32	16	25	8	20		13		8	7	10		2			32		3		6
10	09	2014	20	11	11	6	11	6	10		7	4	9		5			33	1	3		11
10	10	2014	16	24	28	7	15	8	10	15	4	3	15		2			33	4	8		16
10	11	2014	23	15	17	2	10	14	4	6	4	9	9		2		2	37		4	20	13
10	12	2014	39	14	24	11	14	17	12	13	1	3	9				1	35	1	6	13	10
11	01	2014	16	22	35	5	13		13		4		12		5			39	4	3		11
11	02	2014	13	9	24	7	10		8		2		13		4			25	5	1		11
11	03	2014	13	8	23	4	19		7		5		9		2			20	2	9		15
11	04	2014	31	15	27	7	4		12		2		9		6			27	3	5		9
11	05	2014	26	13	35	16	22		15		8		15		2			51	4	1		23
11	06	2014	22	12	27	3	8		12		5		27		2			34	1	4		11
11	07	2014	18	22	29	8	32		13		8	3	15		5			40	4	3		10
11	08	2014	19	8	13	7	7		7		5	1	12					26	2	1		10
11	09	2014	18	9	24	10	15	6	8		3	5	21		4			39	4	6		4
11	10	2014	22	22	29	4	14	16	7	10	1	8	14		2		5	46	4	1		16
11	11	2014	11	5	19	5	17	10	9	8	1	3	14		5		3	25	2	5	14	8
11	12	2014	19	12	30	11	21	16	11	8	3	3	14				5	42	5	3	20	9
12	01	2014	30	10	36	5	30		12		2		13		5			30	2	5		11
12	02	2014	14	15	13	6	8		7		3		12		3			30	2	1		12
12	03	2014	12	11	33	4	21		7		2		8		3			21	2	1		9
12	04	2014	17	11	33	6	26		8		1		16		1			28	2	6		10
12	05	2014	19	11	19	4	13		13		12		18		1			36	2	1		21
12	06	2014	26	13	19	5	10		14				15					26	3	2		12
12	07	2014	14	9	37	8	37		12		6	6	4					26	5	3		8
12	08	2014	21	18	35	8	10		9		2	4	10		2			23	2	2		12
12	09	2014	23	8	34	8	11	9	9		4	2	23		2			18	5	3		11
12	10	2014	19	14	40	9	11	9	14	9	5	4	9		3		4	36	6	3		17
12	11	2014	34	9	20	8	9	27	8	7	7	9	16		4		7	29	1	3	18	9
12	12	2014	25	16	28	11	27	20	14	10	2	6	14		2		7	49	1	2	21	10
13	01	2014	23	11	53	6	22		8		2		9		5			21	3	1		16
13	02	2014	11	9	19	10	18		4		6		9		7			22	2	1		10
13	03	2014	13	10	35	12	22		5		1		9		4			27				14
13	04	2014	24	13	25	12	17		17		8		7		1			37	3	3		11
13	05	2014	10	11	20	8	3		10		1		16		3			25		5		8
13	06	2014	17	17	13	7	10		19		8		32		2			33	5	4		30
13	07	2014	25	9	27	4	8		5		11	1	13		2			31	6	2		16
13	08	2014	20	9	19	9	27		11		4	2	17		3			23	2	6		10
13	09	2014	32	17	29	8	11	13	3		3	2	15		3			35	3	2		16
13	10	2014	10	16	22	6	8	16	13	8	2	5	15		1		3	30	3	4		11
13	11	2014	36	9	28	2	18	18	13	18	3	3	24		2		3	39	2	3	19	4
13	12	2014	53	19	52	9	24	29	30	6	5	7	12				5	65	2	3	29	14
14	01	2014	22	8	25	5	15		9		3		8		9			25	1	1		9
14	02	2014	46	9	54	17	38		10		5		14					42	2	4		7
14	03	2014	25	15	25	8	13		17		1		17		4			35	3	2		16
14	04	2014	30	13	20	6	26		28		14		8		2			51		5		18
14	05	2014	10	9	23	3	6		14		5		21		2			25	4	4		12
14	06	2014	21	8	23	6	12		7		4		14					21	5	2		21
14	07	2014	14	8	23	6	15		9		4	2	19		5			41	2			14
14	08	2014	12	7	28	9	12		17		5	2	18		3			32		1		12
14	09	2014	29	15	27	7	16	14	7		4	9	13		4			46	2	6		20
14	10	2014	15	10	24	4	11	13	6	7	2	4	8		3		5	26	2	4		12
14	11	2014	51	18	48	4	56	27	17	8	12	4	20		4		7	53	4	7	23	14
14	12	2014	53	26	22	6	22	27	29	12	12	8	12				10	39	4	4	42	9
15	01	2014	18	7	27	7	9		11		1		12		3			27	3	4		10
15	02	2014	56	25	56	5	37		12		16		15		1			46	5	6		14
15	03	2014	21	12	38	11	9		9		3		14		2			47	3	2		20
15	04	2014	35	8	25	6	19		5		2		16		3			46	3	3		12
15	05	2014	21	8	19	7	11		7		3		15		6			26	3	3		10
15	06	2014	22	10	22	9	13		8		3		11		3			19	1	2		21
15	07	2014	14	8	13	1	5		4		1	1	10		2			33		1		7
15	08	2014	23	8	40	9	24		14		2	7	23		1			34	1	3		9
15	09	2014	18	9	19	5	6	11	6		4	3	16		2			13	4	3		21
15	10	2014	13	13	27	5	17	9	7	12	4	3	13				3	23	3	3		8
15	11	2014	22	13	42	7	30	15	22	11	7	5	12		1		7	41	3	2	32	14
15	12	2014	30	3	19	3	6	22	5	5	1	3	17		1		6	25	3	2	12	18
16	01	2014	17	14	26	9	29		13		5		19		4			33	3	1		10
16	02	2014	63	20	25	10	19		24		9		10		1			41	5	1		14
16	03	2014	21	8	37	11	16		7		7		18		6			35	3	2		10
16	04	2014	34	6	30	11	18		17		10		14		5			37	2	4		8
16	05	2014	17	10	28	8	9		15		4		15		2			38	2	6		18
16	06	2014	18	8	14	5	7		14		2		6		2			26	2	1		13
16	07	2014	18	10	15		5		4			3	15		3			32	4	3		3
16	08	2014	18	12	45	8	41		9		3	5	37		3			27	3	1		14
16	09	2014	13	4	17	6	10	10	8		8	1	16		3			24	4	3		8
16	10	2014	15	9	22	3	12	10	7	16	4	7	10		2		4	28	4	1		12
16	11	2014	22	13	54	6	10	16	10	11	3	9	9		2		10	23	3	2	11	12
16	12	2014	15	10	21	10	7	22	6	6	1	3	12		4		6	34	2	4	9	8
17	01	2014	43	21	29	2	17		22		5		19		4			52	3	3		14
17	02	2014	22	13	48	6	25		26		6		27		4			22	1	5		9
17	03	2014	17	9	18	8	7		12		4		13		8			40	4			6
17	04	2014	37	21	44	15	12		12		6		25		2			48	6	4		8
17	05	2014	25	10	20	8	8		13		4		13		6			39	1	6		20
17	06	2014	16	12	22	8	15		6		1		11		3			17	2	1		9
17	07	2014	23	7	23	12	13		4		2	1	17		2			31	1			8
17	08	2014	29	13	29	5	10		13		5	6	21		4			26	4	2		16
17	09	2014	10	4	20	9	9	8	7		5	3	11		5			21	3	1		10
17	10	2014	22	18	44	9	15	8	11	10	4	6	14				6	33	2	4		8
17	11	2014	19	11	19		11	12	4	11	4	1	14		3		5	36	5	8	11	10
17	12	2014	16	10	27	6	10	13	11	13	1	5	17		2		6	33	1	2	14	19
18	01	2014	31	21	40	6	11		19		5		24		2			28	2	4		18
18	02	2014	10	8	28	7	13		11		3		14		2			25	4	1		7
18	03	2014	11	11	29	8	7		11		1		8		4			17	1	4		8
18	04	2014	35	21	43	8	17		9		3		15		6			39	4	3		17
18	05	2014	32	15	16	9	10		13		7		13		2			40	1			10
18	06	2014	21	11	33	6	28		16		6		17					31	4	4		11
18	07	2014	21	12	24	5	15		11		5	7	16		3			35	4	5		12
18	08	2014	20	17	13	11	6		9		1	3	12					31	1			10
18	09	2014	16	7	26	4	10	11	9		5	2	13					24		4		12
18	10	2014	34	12	34	3	26	15	10	19	7	5	19		2		5	42	5	3		12
18	11	2014	10	6	20	6	11	9	8	8		3	17				3	25	2	2	9	13
18	12	2014	32	10	21	9	18	10	5	16	6	4	19				7	30	2	1	12	14
19	01	2014	31	8	48	5	14		4		4		9		6			14	4	4		11
19	02	2014	10	10	24	6	5		8		2		13		1			23	1	4		8
19	03	2014	21	7	23	7	8		8		2		7		8			27	2	4		6
19	04	2014	14	5	32	5	9		10		8		10		4			23		2		5
19	05	2014	12	7	27	12	10		8				11		1			24	2	2		10
19	06	2014	22	10	13	6	26		25		5		5		3			26				16
19	07	2014	24	18	25	13	12		21		1		11					31	3	3		7
19	08	2014	14	6	11	7	11		5		1	3	16		5			26	1	4		12
19	09	2014	36	11	36	6	31	10	7		5	5	14		4			19	4	6		11
19	10	2014	25	13	25	9	35	16	11	16	12	3	20		7		7	39	4	2		12
19	11	2014	12	15	16	4	5	15	7	5	3	4	9		1		7	32	4	4	19	2
19	12	2014	44	18	74	10	23	25	10	17	1	8	19		3		7	49	4	2	27	19
20	01	2014	18	16	37	7	7		6		7		11					35	2	4		14
20	02	2014	12	6	20	9	10		7		3		16		4			27	4	2		9
20	03	2014	19	7	25	16	13		13		4		11					33	2	6		6
20	04	2014	21	10	23	6	10		5		4		8		3			18	2	4		7
20	05	2014	14	6	21	8	9		6		3		16		1			21	3	4		11
20	06	2014	22	10	26	6	8		15		4		26		2			19	1	2		11
20	07	2014	28	16	40	20	15		10		6	3	11					37	4	1		9
20	08	2014	12	13	16	5	14		9		3	4	18		2			28	2	3		13
20	09	2014	49	11	25	6	18	12	24	21	6	2	12		3			61	6	3		11
20	10	2014	28	8	25	5	18	17	20	15	3	6	13		4		4	35	2	2		10
20	11	2014	15	6	27	6	21	11	12	12	1	2	15		2		2	41	4	3	14	18
20	12	2014	88	19	38	7	15	42	29	16	7	12	16		1		21	62	9	6	23	22
21	01	2014	23	13	18	7	9		8		1		7		3			22	5	3		12
21	02	2014	23	13	36	6	8		18		5		18		4			37	2	3		15
21	03	2014	36	9	36	7	27		9		10		18		6			42	2	3		10
21	04	2014	31	14	32	15	26		8				29		7			52	2	5		13
21	05	2014	17	9	21	7	13		9				11		3			24	2	2		11
21	06	2014	13	7	32	6	3		11				8					28	3	2		22
21	07	2014	17	8	27	5	5		10		5	4	12		3			18	1	1		16
21	08	2014	21	9	21	4	11		12		2	2	10		4			24	4	2		17
21	09	2014	45	11	27	10	14	20	36	8	8	3	21		3			53	5	1		17
21	10	2014	21	17	14	10	15	8	11	7	5	2	20		1		3	34		3		7
21	11	2014	22	12	23	3	13	17	7	17	4	8	13		5		2	32	1	8	9	14
21	12	2014	54	13	41	15	8	31	10	13	4	5	14		3		10	38	5	6	32	10
22	01	2014	20	7	22	5	12		13		2		13					33	5			7
22	02	2014	21	17	19	17	17		12		3		15		4			35	1	5		14
22	03	2014	37	14	19	7	13		17		5		10		4			49	2			7
22	04	2014	35	3	22	13	6		14		3		18		6			22	3	3		11
22	05	2014	22	5	35	9	29		6		1		20		7			29	2	1		8
22	06	2014	26	14	28	11	24		14		2		13		5			32	1	1		16
22	07	2014	12	6	18	2	10		5		2	7	12		4			17	2	2		7
22	08	2014	18	13	21	8	16		8		4	4	24		3			30	4	3		13
22	09	2014	24	11	16	7	16	8	13	12	1	6	15		4			25	2	2		5
22	10	2014	21	1	16	7	15	6	4	12	3	6	10		4		7	24	2	2	9	10
22	11	2014	26	7	35	5	20	25	9	17	1	7	12		2		8	37	2	2	21	13
22	12	2014	40	11	57	17	58	26	10	17	8	8	15		3		12	44	3		20	12
23	01	2014	30	13	31	5	21		9		1		5		3			28	3	1		11
23	02	2014	16	9	35	8	12		9		7		19		1			31	3	3		13
23	03	2014	15	20	18	5	16		32		14		22		3			47	3	4		19
23	04	2014	14	13	13	4	8		18		1		16		3			22	4	3		6
23	05	2014	40	15	53	10	35		10		2		15		1			44	3	4		6
23	06	2014	14	5	7	6	7		5		6		15		1			18	2	3		15
23	07	2014	17	15	14	8	14		4		3	5	7		3			25	1	1		11
23	08	2014	23	15	19	6	12		6		3	1	19		1			38	4	3		13
23	09	2014	11	19	15	4	10	7	6	5	1	1	12		4			28	4	7		15
23	10	2014	8	10	23	9	13	19	3	12	2	1	12		4		3	27	2	1	9	4
23	11	2014	65	20	31	7	18	28	37	10	4	6	14		1		7	56	11	3	42	15
23	12	2014	84	18	46	11	52	27	24	14	4	9	16		2		8	52	2	2	18	18
24	01	2014	40	13	44	14	14		10		5		21		2			43	5	4		14
24	02	2014	12	12	35	9	26		5		3		13		2			26	4	7		12
24	03	2014	19	8	21	10	8		4				15		4			13	5	1		13
24	04	2014	29	15	25	5	20		10		4		10					37	4	5		7
24	05	2014	38	14	22	10	23		21		5		22		4			42	5	4		10
24	06	2014	17	8	13	9	13		3		2		7		2			24	1			12
24	07	2014	29	4	46	8	24		13		2	3	14					32	8	3		11
24	08	2014	23	12	36	9	16		14		7	5	12		2			27		1		13
24	09	2014	18	4	27	5	23	11	6	3	4	4	12		4			24	4	1		6
24	10	2014	28	7	32	7	13	13	8	12	2	5	10		1		6	34	4	7	8	16
24	11	2014	26	10	16	6	10	24	20	3	2	6	18		1		5	26	1	3	28	6
24	12	2014	34	13	54	8	57	23	15	14	4	10	20		1		5	32	4	1	20	7
25	01	2014	24	12	39	7	21		7		5		11		3			34	2			8
25	02	2014	23	16	25	6	9		5		2		10		5			39		1		6
25	03	2014	12	8	22	3	11		11		8		19		3			25		2		12
25	04	2014	15	8	22	5	17		8		3		18		5			21	3	5		9
25	05	2014	28	12	57	9	31		9		4		7		2			35	3	5		4
25	06	2014	16	8	20	4	6		7		4		14		5			15		1		22
25	07	2014	40	19	33	9	11		29		9	10	14		4			36	4	3		15
25	08	2014	13	15	14	4	11		5		5	5	12		5			28	2	1		22
25	09	2014	12	9	19	8	18	11	6	10	6	4	9		4			18	2	5		10
25	10	2014	61	11	29	6	19	22	20	7	2	2	9		3		2	37	5	6	24	20
25	11	2014	40	9	43	6	18	20	4	14	2	5	14		4		10	27	3	4	13	5
25	12	2014	18	5	35	5	10	10	9	7	2	2	13		1		4	11	2	2	13	9
26	01	2014	30	16	24	10	6		9		4		14		3			26	1	5		8
26	02	2014	15	14	27	10	7		6		5		9		6			23	3	3		9
26	03	2014	18	16	20	5	8		19		6		13		1			41	5	3		8
26	04	2014	22	13	27	10	16		11		3		13		2			24	2	2		7
26	05	2014	49	11	38	5	11		18		3		17		5			38	1	1		13
26	06	2014	19	8	33	9	10		12		4		12		6			31	4	3		14
26	07	2014	50	15	18	6	8		26		12	8	16		3			39	4	1		11
26	08	2014	9	14	19	6	10		6			1	15					17		3		11
26	09	2014	46	10	35	11	30	11	16	12	2	5	27		2			63	2	3		17
26	10	2014	92	19	40	5	20	22	16	11	4	5	31		2		7	28	4	2	48	17
26	11	2014	48	14	21	8	14	20	24	14	3	3	16		1		5	32	5	1	18	10
26	12	2014	14	9	50	5	16	13	7	11	5	1	9		5		5	22	3	4	13	20
27	01	2014	17	14	32	5	9		4		3		13		4			18	2	3		13
27	02	2014	21	17	34	9	22		8		1		14		4			29	6	7		8
27	03	2014	24	9	25	8	16		7		8		12		7			36	5	3		8
27	04	2014	23	11	28	5	20		3		3		17					25	2	3		16
27	05	2014	14	5	19	5	15		7		3		19		3			27	2	1		12
27	06	2014	23	10	31	9	7		6		5		18		4			38	2	3		16
27	07	2014	50	11	31	9	30		16		3	3	21		4			43				15
27	08	2014	17	9	18	7	13		14		8	3	11		1			31	1			7
27	09	2014	22	18	27	5	23	13	11	9	5	4	16		2			28	2	1		16
27	10	2014	16	11	26	7	17	18	12	13	4	1	23		2		3	24	1	3	15	12
27	11	2014	28	11	19	4	12	14	21	8	3	7	6				1	34	2	3	21	6
27	12	2014	10	15	32	3	7	12	6	5	5	3	13				10	30	4	1	18	7
28	01	2014	23	8	9	8	12		5		1		12		3			19	3	1		17
28	02	2014	50	21	50	8	34		19		10		19		6			57	8	5		6
28	03	2014	27	15	32	6	18		8		8		26		6			32	4	5		9
28	04	2014	13	13	36	5	18		14		1		9		3			37	1	5		8
28	05	2014	10	22	10	3	8		12		6		16		2			29	2	6		17
28	06	2014	20	6	33	9	16		13		4		15		1			27	5	1		5
28	07	2014	12	9	33	4	28		10		3	6	10		3			27				13
28	08	2014	21	9	19	5	17		14		10	10	14		1			35	5	2		8
28	09	2014	28	10	41	7	33	8	6	9	3	1	18		4			27	3	3		6
28	10	2014	10	5	23	13	9	19	6	12	2	8	13		4		5	23	6	1	14	15
28	11	2014	30	19	31	9	17	26	15	8	9	13	27		3		5	27	3	2	30	9
28	12	2014	13	11	33	9	16	7	9	9	4	2	19				7	31	3		14	16
29	01	2014	21	14	22	8	11		9		3		16		5			29	4	4		2
29	03	2014	25	11	26	6	6		9		6		21		3			33	4	1		17
29	04	2014	22	7	17	5	8		7		3		13		4			37		7		15
29	05	2014	14	10	22	7	11		7		2		12		2			29	5	1		10
29	06	2014	15	9	24	8	12		9		7		9		3			25	1	3		13
29	07	2014	19	12	24	3	20		10		2	5	9					26	3	1		9
29	08	2014	19	13	20	9	13		16		1	2	16		3			26	1	2		14
29	09	2014	19	8	30	4	20	4	10	10	5	8	15		3			20	1	2		17
29	10	2014	16	9	18	4	10	18	1	6	2	3	19		3		4	26	4	2	12	8
29	11	2014	26	7	29	4	17	20	8	9	5	9	14		2		10	33	2		19	17
29	12	2014	13	11	36	4	21	6	5	4	4	2	11				3	13	6		14	12
30	01	2014	17	8	16	3	12		3		2		8		1			31		6		2
30	03	2014	33	9	44	10	20		4		3		7		5			26	4	6		11
30	04	2014	19	8	23	7	10		8		3		6		1			38	4	3		14
30	05	2014	19	10	33	5	11		16		3		13		6			31	2	5		10
30	06	2014	21	9	28	1	8		11		6		8		5			25	1	1		15
30	07	2014	18	8	24	6	6		7		1	4	7		1			34	1			13
30	08	2014	17	7	28	4	11		5		3	4	13					27	3	1		15
30	09	2014	21	7	25	7	14	7	11	11	2	2	11		5			47	3	2		7
30	10	2014	18	9	17	9	10	15	8	13	3	4	11		2		6	34	5	2	16	10
30	11	2014	45	6	27	10	11	30	12	9	3	8	18		3		5	23	2	5	25	6
30	12	2014	27	10	30	3	18	19	18	4	2	2	11		4		4	28	1	2	18	8
31	01	2014	21	7	29	11	13		9		1		21		2			26	2	3		15
31	03	2014	20	7	34	5	15		9		4		10		1			31	5	3		12
31	05	2014	27	15	35	9	10		11		2		22		3			37	3	7		16
31	07	2014	9	10	18	9	11		6		2	3	10		4			24	3	3		8
31	08	2014	34	11	50	2	36		8		4	5	9		4			28	3			15
31	10	2014	30	8	20	6	17	14	12	13	7	13	15		3		4	47	2	4	26	6
31	12	2014	23	15	24	6	9	11	19	4	1	3	16				5	25	2	1	19	9
01	01	2015	15	10	22	2	9	18	8	5	2	2	6		1		7	17	2	2	14	2
01	02	2015	24	15	28	5	8	16	11	6	7	5	10				7	21	3	1	10	5
01	03	2015	26	11	25	15	7	28	12	10	3	4	8		1		5	22		3	12	15
01	04	2015	18	8	23	8	11	12	9	7	2	5	11		3		3	30	1	2	13	12
01	05	2015	22	5	39	3	15	25	5	5	6	4	19		2		2	37	1	5	26	10
01	06	2015	20	5	17	7	11	12	14	12	5	2	16	2	1		4	29	2		11	19
01	07	2015	28	10	16	5	6	9	5	5	1	3	9	2	1			16	2	1	8	12
01	08	2015	17	10	28	9	16	12	3	17	6	4	5	4	1		7	30		2	16	7
01	09	2015	14	5	20	10	10	11	13	10	3	3	9	3	3		3	15	1	4	14	7
01	10	2015	18	3	23	2	8	15	12	7	2	1	9		4		6	20	2	8	12	4
01	11	2015	32	8	34	7	31	19	13	5	1	2	6				8	40	6	1	10	6
01	12	2015	14	6	11	6	17	9	5	4	3	7	9	1	1		5	16	2	1	16	6
02	01	2015	17	7	33	1	22	13	8	8	3	5	11		2		7	20	4	1	14	9
02	02	2015	23	6	27	10	13	11	8	11	5	1	17		3		5	40	1	4	15	12
02	03	2015	11	9	18	2	9	17	10	6	2	4	18				4	15	3	4	15	9
02	04	2015	24	11	30	11	19	18	9	14	2	7	21		6		10	40	1	3	26	21
02	05	2015	16	8	20	7	7	16	10	12	4	4	13		2		3	23	1	3	12	15
02	06	2015	22	9	14	5	11	25	6	5	4	5	13	2	1		6	24	2		22	17
02	07	2015	15	8	14	5	13	12	6	11	5	2	9	1	2			24		2	7	11
02	08	2015	23	16	23	5	13	21	4	6	3	1	13	5	2			25		4	25	10
02	09	2015	14	7	25	7	22	8	13	8	5	5	12		3		7	19	2	2	16	7
02	10	2015	18	14	27	5	13	11	10	6	5	2	7	2			5	28		1	24	6
02	11	2015	48	13	39	13	39	20	11	7	5	2	11		1		6	48	3	8	18	5
02	12	2015	29	8	30	5	16	18	11	6	5	4	10	2			4	30		3	13	10
03	01	2015	42	5	31	4	31	15	6	7	4	6	17		1		8	19	3	2	17	11
03	02	2015	23	9	34	10	9	14	12	13	5	4	12		2		7	26	2	1	12	9
03	03	2015	21	7	19	6	11	17	8	5	2	2	11		2		8	26	2	6	12	11
03	04	2015	18	9	31	6	4	22	6	5	6	6	11		4		3	21	3	2	9	10
03	05	2015	26	7	27	6	12	15	9	6	4	3	6		1		5	25	1		28	9
03	06	2015	17	11	34	6	11	14	7	8	3	7	5		2		5	25	2	3	17	14
03	07	2015	30	12	21	11	21	11	9	10	4	1	10	1	4		9	37	3	1	14	7
03	08	2015	13	4	22	7	8	15	5	5	5	2	12	2	3		6	19	5	4	18	11
03	09	2015	19	7	39	8	23	7	7	3	1	3	7	1	2		4	29		2	19	6
03	10	2015	13	11	19	4	25	11	10	11	2	4	9		1		8	23	2	4	12	5
03	11	2015	29	14	25	3	8	11	15	11	7		15	4	4		7	42	3	2	13	7
03	12	2015	31	11	32	6	16	15	10	10	6	5	18		2		3	19	1	2	20	5
04	01	2015	25	16	36	4	31	19	23	10	4	1	14		1		5	37		5	26	10
04	02	2015	20	11	22	6	16	17	13	10	7	3	12				2	25	5	4	11	9
04	03	2015	26	6	28	12	14	16	7	8	3	5	15		1		7	24	4	3	16	6
04	04	2015	13	2	23	4	5	16	7	6	6	7	5		2		5	24	2	1	13	4
04	05	2015	39	13	15	6	25	18	10	11	4	5	8				2	45	1	5	17	13
04	06	2015	23	15	23	8	11	10	4	4	5	2	16	2	9		4	38	1	2	15	11
04	07	2015	31	10	23	9	20	18	9	7	5	6	18				5	24	2	2	14	7
04	08	2015	10	9	19	3	7	18	6	9	1	4	11	1	3		3	26	2	4	4	7
04	09	2015	15	16	48	7	36	25	14	11	1	4	19	3	1		7	48	5	2	31	6
04	10	2015	13	11	28	4	13	12	28	9	5	6	14	3	2		1	31	1	5	11	8
04	11	2015	13	10	27	2	12	3	6	9	7	3	10		2		4	23	1	3	15	10
04	12	2015	17	3	29	9	18	27	10	18	2	2	18	1	4		9	35		1	12	9
05	01	2015	37	11	38	5	23	15	18	8	7	4	8		2		7	25	4	3	10	8
05	02	2015	41	7	26	10	24	30	14	8	2	4	22		2		4	36	2	2	21	10
05	03	2015	14	11	31	4	11	9	8	15	5	2	5		3		7	32		2	17	5
05	04	2015	33	12	49	11	17	34	15	12	5	20	17		4		4	52	4	3	28	16
05	05	2015	45	11	19	11	7	28	16	7	6	7	8		2		3	18	4		27	11
05	06	2015	11	12	21	12	7	10	7	9	4	3	22	1	6		3	24	1	7	15	8
05	07	2015	24	9	22	6	17	12	9	10	4	4	8		2		6	32	2	4	17	18
05	08	2015	11	11	16	1	11	9	6	9	5	4	8	3	2		3	25	2	2	16	9
05	09	2015	37	33	75	13	38	24	47	12	13	2	21	3	2		6	46	8		40	9
05	10	2015	6	19	26	7	17	8	18	6	1		8	1			1	17	1	3	10	8
05	11	2015	13	12	17	3	19	8	6	13	3	5	4	1	2		3	24	7	2	8	5
05	12	2015	33	18	26	7	14	25	20	17	3	2	23	1	2		8	39	3	3	30	6
06	01	2015	21	12	25	5	5	10	4	8		2	16		1		1	19	2		10	10
06	02	2015	42	7	35	5	15	35	11	11	3	5	25				8	36	3	3	21	13
06	03	2015	40	5	50	11	25	20	11	9	2	3	20				12	30	3	3	21	15
06	04	2015	31	18	28	10	19	25	13	6	6	1	20		1		2	36	2	2	14	19
06	05	2015	25	4	15	10	8	17	6	12	5	1	9				4	22	3	8	31	7
06	06	2015	17	8	21	5	8	15	9	6	5	3	15	3	4		4	24	2	3	13	12
06	07	2015	11	9	30	3	9	14	4	14	6	1	9	1	2		3	20	1	2	10	4
06	08	2015	17	7	22	3	15	20	6	10	2	3	8		1		4	21	1	2	12	8
06	09	2015	19	13	34	6	23	15	11	7	19	1	21	1	5		2	20	4	3	29	9
06	10	2015	14	3	14	8	12	9	11	13	3	5	8				5	20	3	3	10	7
06	11	2015	16	10	22	6	23	13	11	8	6	5	12	3			2	26	1	3	9	4
06	12	2015	24	4	39	7	44	34	16	11	6	5	11	1	1		7	43	3	1	10	13
07	01	2015	17	8	22	2	11	10	6	4	2	1	11		4		6	26	2	2	4	12
07	02	2015	42	14	24	7	11	26	17	16	4	4	18		3		5	41	8	1	26	11
07	03	2015	34	12	39	7	32	23	15	10	8	5	13		4		3	46	3	3	23	14
07	04	2015	10	6	18	8	20	20	7	10	4	2	15		4		3	36	3	2	8	8
07	05	2015	24	6	25	4	18	12	4	6	2	4	14		2		4	22	2	1	18	7
07	06	2015	23	13	34	12	7	19	7	9	6	7	12	3	1		7	31	3	2	30	11
07	07	2015	19	5	27	12	8	12	6	10	3		9		1		2	28	1	3	10	15
07	08	2015	16	7	26	7	10	13	4	11	7	6	11	1			5	24	4	3	18	10
07	09	2015	56	19	32	8	21	19	40	7	9	3	11		2		4	32	2	1	33	18
07	10	2015	15	10	17	7	14	18	6	10	1	3	9	1	2		6	23	4	5	12	12
07	11	2015	26	4	24	5	7	16	17	14	10	1	10	2	3		4	36	4	1	23	5
07	12	2015	31	11	14	4	18	19	6	10	6	6	15	1			5	36	3	1	24	5
08	01	2015	17	10	20	7	7	9	6	10	7		13		3		7	20	1	2	19	13
08	02	2015	49	9	36	10	15	19	24	12	4	2	16		4		3	35	2	5	31	11
08	03	2015	44	10	28	10	32	24	11	14	3	8	18		2		5	42	4		14	9
08	04	2015	14	5	18	6	9	17	1	10	2		6		1		2	21		3	14	5
08	05	2015	21	11	23	11	10	13	15	4	2	3	18		1		5	43	5	5	20	9
08	06	2015	11	13	18	7	5	10	8	7	3	2	11	4	1		2	40	3	3	19	12
08	07	2015	29	8	32	4	18	16	3	8	1	9	5	1	2		4	24	6	6	12	14
08	08	2015	17	14	19	18	13	19	2	15	3	3	19	2	2		4	38	3	3	25	14
08	09	2015	69	11	38	16	49	22	14	10	12	5	14	4	2		7	42	3	4	24	9
08	10	2015	16	6	29	10	18	17	8	4		1	9	3	3		1	14	5	2	11	6
08	11	2015	19	12	26	10	23	10	17	10	4	6	7		4		7	36	5	1	14	9
08	12	2015	16	7	17	4	16	7	6	8	6	3	10				6	20			19	3
09	01	2015	21	9	32	3	21	13	8	5	3	1	12		4		7	33	1	1	21	6
09	02	2015	32	14	20	6	11	12	8	9	4	9	21		2		5	26	4	2	22	12
09	03	2015	37	9	33	6	17	26	21	11	4	6	11		3		9	31	3	6	14	8
09	04	2015	15	6	20	7	14	13	9	8	2	3	15		3		2	16	2	6	11	15
09	05	2015	16	7	27	9	13	27	3	14	4	7	13		2		7	46	3	1	16	14
09	06	2015	16	2	22	6	9	11	6	10	2	3	11		3		4	20	2	3	15	7
09	07	2015	27	5	21	1	16	14	5	12	6	5	6	1	2		4	29		1	7	6
09	08	2015	18	10	24	13	12	16	10	9	11	2	19		1		9	23	2	1	20	19
09	09	2015	30	5	13	8	7	25	15	8	2	2	8		3		2	17	1	1	24	4
09	10	2015	28	11	42	10	39	21	12	9	4	4	12		1		6	24	3	4	21	11
09	11	2015	24	8	16	3	10	12	2	5	1	3	7		1		7	24	1	3	12	7
09	12	2015	19	5	20	8	5	15	7	8	2	1	10	2	3		6	17		8	16	11
10	01	2015	30	12	34	7	21	15	5	5	1	3	14				3	19	3	3	23	9
10	02	2015	21	9	21	5	8	12	9	9	2	3	7		1		11	29	2	3	10	6
10	03	2015	26	11	30	4	9	19	14	7	5	8	12		2		5	27	3	5	21	7
10	04	2015	14	12	25	4	10	20	2	4	2	6	10		5		6	27	3	4	16	21
10	05	2015	43	16	55	7	30	29	7	17	4	8	15		6		7	34	2	4	23	13
10	06	2015	10	6	13	11	5	13	6	12	3	4	5	1	2		3	23	6	2	13	11
10	07	2015	16	8	33	11	14	14	9	11		3	12	2	1		9	17	2	2	16	8
10	08	2015	11	6	15	4	9	16	8	7	4	2	12		1		3	22	5	3	18	15
10	09	2015	36	10	17	6	13	15	17	6	7	2	6	1	3		3	32	2	5	17	6
10	10	2015	29	17	46	6	31	22	8	23	5	4	11	2	1		4	37	2	3	31	13
10	11	2015	11	2	8	11	5	8	8	9	3	1	7				7	21	2		6	3
10	12	2015	22	5	39	6	16	14	10	13	3	6	8	2	2		4	20	1	2	13	6
11	01	2015	32	10	40	10	14	5	12	12	7	4	11				4	39	1	3	25	9
11	02	2015	19	18	28	7	14	10	9	12	1	3	15		1		3	36	3	4	10	13
11	03	2015	23	7	21	7	10	20	13	5	2	6	9		2		6	24	1	1	26	8
11	04	2015	9	10	17	9	15	13	9	8	3	2	14		3		3	31	4	2	13	11
11	05	2015	30	5	33	6	8	31	11	14	4	5	10		5		3	33	2	2	20	15
11	06	2015	19	10	19	9	10	12	7	5	4	2	15		1		6	24	5	2	7	4
11	07	2015	22	11	23	7	6	14	10	8	3	8	9	6	1		8	28	5	3	23	10
11	08	2015	18	15	15	8	6	11	6	7	2	2	9				6	17	3		16	6
11	09	2015	50	13	26	6	14	18	21	12	10	4	8	2	2		2	36	4	2	19	7
11	10	2015	17	9	44	8	24	16	5	9	2	4	9	1	2			16	2	5	17	7
11	11	2015	22	9	17	2	5	9	6	8	2	3	5	1	2		8	24	1		11	7
11	12	2015	15	2	34	6	11	15	4	13		5	12		2		2	35	5	1	16	9
12	01	2015	13	11	34	4	13	17	8	7	2	2	18		4		7	16	4	4	12	10
12	02	2015	19	16	29	6	14	16	8	5	2	3	9		1		1	39	2	7	12	6
12	03	2015	27	11	16	4	11	17	9	8	3	5	10		1		2	35	7	6	20	12
12	04	2015	19	12	39	3	12	14	9	9	3	7	12		3		5	20	4	2	22	10
12	05	2015	14	7	22	6	29	17	7	8	3	2	11		1		3	32	1	1	11	10
12	06	2015	16	8	38	4	29	11	20	7	3	9	17	2	3		3	37	5	2	18	15
12	07	2015	24	9	21	11	32	21	5	8	11	3	9				5	26	2	3	24	15
12	08	2015	14	8	18	17	9	7	5	4	3	2	13	1	2		5	20		2	12	8
12	09	2015	23	10	19	11	19	25	15	6	3	5	9	3	2		4	29		1	16	11
12	10	2015	21	15	32	9	31	15	4	4	3	1	12		1		5	33	1	4	22	16
12	11	2015	20	5	15	3	13	16	9	6	2	3	8	3	1		2	17	3	2	15	10
12	12	2015	28	16	50	2	21	8	15	12	5	8	8	3			7	42	7	4	22	10
13	01	2015	24	5	24	7	9	8	9	12	6	6	14		4		8	14	2		14	6
13	02	2015	25	20	41	7	32	15	8	16	3	7	20		2		2	43	1	1	21	9
13	03	2015	17	7	17	6	13	27	14	9	2	2	17		4		8	28	5	3	20	7
13	04	2015	18	12	18	9	12	15	3	11	4	2	12		4		1	27	1	1	14	8
13	05	2015	20	12	21	8	13	8	9	7	5	1	6		4		1	20	1	2	14	4
13	06	2015	13	13	41	5	4	12	6	11		5	19	3	1		7	27	2		22	8
13	07	2015	10	10	40	10	13	11	8	3		3	11	2	2		2	27		3	13	7
13	08	2015	18	9	13	7	5	13	8	6	5	1	10		1		5	26	2	2	13	15
13	09	2015	25	16	22	6	12	12	18	11	8	6	8	1			7	24			12	9
13	10	2015	25	12	25	10	17	11	7	7	1	5	13	1	3		3	23	2	3	16	11
13	11	2015	23	12	21	11	22	19	5	9	6	2	9		1		3	25	6	3	24	5
13	12	2015	39	12	43	8	13	16	14	9	6	10	15				2	39	6	2	15	12
14	01	2015	22	11	27	4	8	16	6	4	2	1	10		2		8	24	1	3	12	8
14	02	2015	39	29	84	12	46	22	8	17	2	4	19		2		3	37	4	3	28	11
14	03	2015	26	6	28	11	9	14	6	8	4	9	16		1		3	27	5	5	20	4
14	04	2015	16	7	18	5	8	13	5	12	2	8	15		1		3	26	3	4	8	7
14	05	2015	12	9	30	11	19	15	7	5	3	4	9		8		1	24	5	2	15	8
14	06	2015	17	14	27	5	11	14	11	6	8	2	16	3	3		4	21	2	2	17	14
14	07	2015	13	7	24	7	4	8	4	8	3	2	6	3	2		4	20	2	5	9	9
14	08	2015	13	9	21	6	11	16	9	5	3	3	12	1	2		4	26	3	1	24	18
14	09	2015	8	12	20	7	6	12	9	3	2	1	8	1	5		4	23	2		11	6
14	10	2015	18	8	17	6	9	9	7	4	1	1	7		4		3	14	4	3	16	9
14	11	2015	29	15	27	7	7	19	7	10	3	6	10	1	2		2	26	2	1	14	9
14	12	2015	10	8	17	7	11	16	9	5	4	2	16	2	2		2	27	3	3	11	9
15	01	2015	17	10	26	6	11	14	11	10	1	6	12		1		7	20	1	1	15	7
15	02	2015	22	12	31	5	23	18	10	11	5	6	11		1		4	26	1	1	15	12
15	03	2015	22	12	34	11	19	15	7	8	3	5	15		3		8	32	1	1	8	8
15	04	2015	19	11	22	8	10	23	9	10	2		15		1		3	21		1	14	7
[truncated: 2,232 more rows]
